# Supplementary material for: Diets and environments of late pleistocene pygmy and Columbian mammoths: Isotopic evidence from Southern California
Source: PLoS One. 2026 Jan 7;21(1):e0338674. doi: 10.1371/journal.pone.0338674 (PMC12779040; doi:10.1371/journal.pone.0338674)
Supplement: S1 Table — (XLSX) [file pone.0338674.s003.xlsx]

## Sheet: S1 Table
S1 Table. Descriptions of mammoth teeth
Sample ID	Species	Tooth position	Plate count	Locality	Other notes
LACM HC 3804-R-12	M. columbi	RM3	13	Pit 9, grid H-13, depth 10 ft	Also listed as HC 524; Anteriormost plate is partial; Collected 1914
LACM HC 3804-R-8	M. columbi	RM3	14	Pit 9, grid L-16, depth 19 ft	Posteriormost plate is partial; Collected 1914
LACM HC 3805-L-12	M. columbi	LM3	10	Pit 9, grid L-15, depth 13 ft	Also listed as HC 532; Anteriormost and posteriormost plates are partial; Collected 1914
LACM HC 68181	M. columbi	RM3	7	N/A (RLB)	Partial tooth; Collected 1914
LACM HC 68183	M. columbi	LM2	12	Pit 9	Partial tooth; Collected 1914
LACM HC 68184	M. columbi	LM3	4	N/A (RLB)	Anteriormost plate is partial; Collected 1914
LACM HC 68187	M. columbi	LM3	15	N/A (RLB)	Partial tooth; Collected 1914
LACM HC 68190	M. columbi	LM3	20	N/A (RLB)	Sampling posterior 3 plates that have broken off; Collected 1914
LACM HC 68191	M. columbi	RM2	5	N/A (RLB)	Anteriormost plate is partial; Collected 1914
LACM HC 68192	M. columbi	RM3	19	N/A (RLB)	Anteriormost plate is partial; Collected 1914
LACM HC 68575	M. columbi	LM3	6	N/A (RLB)	Unworn; Collected 1914
LACM HC 68579	M. columbi	LM2	6	Academy pit	Anteriormost plate is partial; Collected 1908
LACM HC 68799	M. columbi	LM3	7	Pit 9, grid H-14, depth 10 ft	Anteriormost plate is partial; Collected 1914
ORR 06	M. columbi	RM#	17	N/A	Paleo #121; Partial tooth
LACM/CIT 907	M. exilis	LM3	14	N/A (NCI)	Glyptol removed, solvent unknown
LACM/CIT 209	M. exilis	RM3	6	N/A (NCI)	Glyptol removed, solvent unknown; Cat # is listed as CIT 209
LACM/CIT 177	M. exilis	RM3	11	Sea cliff near Arlington Canyon, Santa Rosa Island	Glyptol removed, solvent unknown; Note on tooth: Sea cliff bet. Arlington and Owl
LACM/CIT 178	M. exilis	RM3	15	N/A (NCI)	Note on tooth: Stallion; Glyptol removed, solvent unknown
LACM/CIT 179	M. exilis	RM3	12	N/A (NCI)	Cementum was removed on unsampled plates; Glyptol removed, solvent unknown
LACM/CIT 68714	M. exilis	LM3	13	N/A (NCI)	Note on tooth: 1A-8; Glyptol removed, solvent unknown
LACM/CIT 906	M. exilis	LM3	11	N/A (NCI)	Cat # listed as CIT 906
ORR 01	M. exilis	RM3	14	Soledad Canyon, Santa Rosa Island	Paleo #224; 2nd expedition (1948)
ORR 02	M. exilis	RM3	11	Soledad Canyon, Santa Rosa Island	Paleo #224 (71/48); 2nd expedition (1948)
ORR 03	M. exilis	LM3	15	Soledad Canyon, Santa Rosa Island	Paleo #224 (71/48); 2nd expedition (1948)
ORR 04	M. exilis	RM2	15	Garanon Canyon, above 2nd fork, Santa Rosa Island	Paleo #215 (15/48); 2nd expedition (1948)
ORR 05	M. exilis	RM3	18	San Augustin Canyon, Santa Rosa Island	Paleo #229; Field #4921; 2nd expedition (1950)
ORR 07	M. exilis	LM2	8	Garanon Canyon, Quarry #9, 75' west of #8, Santa Rosa Island	Paleo #221 (28); Field #28; 2nd expedition (1948)
ORR 08	M. exilis	RM2	12	Garanon Canyon, 1st fork, Santa Rosa Island	Paleo #226 (90/48); Field #90/48; 2nd expedition (1948)
ORR 09	M. exilis	RM3	9	Quarry #2, East Tecolote Cliff, Santa Rosa Island	Paleo #219; Field #2; 1st expedition (1947); East of locality #1, Tecolote member
ORR 10	M. exilis	LM2	11	Garanon Canyon, Santa Rosa Island	Paleo #197
ORR 11	M. exilis	RM#	7	Santa Cruz Island or Santa Rosa Island	Note on tooth: Indian Grave, SRIs
ORR 12	M. exilis	N/A	3	Santa Cruz Island or Santa Rosa Island	Note on tooth: Indian Grave, SRIs; Note on card: Indian Grave Midden in Santa Cruz Island
ORR 13	M. exilis	RM3	7	Quarry #2, East Tecolote Cliff, Santa Rosa Island	Paleo #219; Field #2; 1st expedition (1947); East of locality #1, Tecolote member
ORR 14	M. exilis	RM3	8	Southern coast of Santa Rosa Island	Paleo #200
*Tooth position is described as left (L) or right (R), with the number of the molar (M1, M2, M3) as a superscript or subscript representing an upper/maxillary or lower/mandibular tooth, respectively. If molar number is uncertain, # is used instead.
