# Supplementary material for: Diets and environments of late pleistocene pygmy and Columbian mammoths: Isotopic evidence from Southern California
Source: PLoS One. 2026 Jan 7;21(1):e0338674. doi: 10.1371/journal.pone.0338674 (PMC12779040; doi:10.1371/journal.pone.0338674)
Supplement: S2 Table — (XLSX) [file pone.0338674.s004.xlsx]

## Sheet: S2 Table
S2 Table. δ13C and δ18O values of enamel samples analyzed in this study
Sample ID	Species	Distance from	δ13Cen	δ18Oen	Locality
		crown (mm)	(‰ vs V-PDB)	(‰ vs V-PDB)
LACM HC 3804-R-12	M. columbi	N/A - Bulk	-9.8	-4.4	RLB
LACM HC 3804-R-8 (Mean)	M. columbi	N/A - Mean	-9.8	-4.4	RLB
LACM HC 3804-R-8 A	M. columbi	45	-9.8	-4.8	RLB
LACM HC 3804-R-8 B	M. columbi	50	-9.7	-4.5	RLB
LACM HC 3804-R-8 C	M. columbi	55	-9.9	-4.3	RLB
LACM HC 3804-R-8 D	M. columbi	59	-9.9	-4.9	RLB
LACM HC 3804-R-8 E	M. columbi	64	-9.7	-5.2	RLB
LACM HC 3804-R-8 F	M. columbi	68	-8.7	-4.6	RLB
LACM HC 3804-R-8 G	M. columbi	74	-8.7	-4.7	RLB
LACM HC 3804-R-8 H	M. columbi	78	-9	-4.5	RLB
LACM HC 3804-R-8 I	M. columbi	84	-10.7	-3.9	RLB
LACM HC 3804-R-8 J	M. columbi	89	-11.1	-4	RLB
LACM HC 3804-R-8 K	M. columbi	94	-10.3	-4.3	RLB
LACM HC 3804-R-8 L	M. columbi	98	-10.2	-3.9	RLB
LACM HC 3804-R-8 M	M. columbi	104	-9.6	-3.8	RLB
LACM HC 3805-L-12 (Mean)	M. columbi	N/A - Mean	-10.3	-5.1	RLB
LACM HC 3805-L-12 A	M. columbi	33	-10.8	-4.6	RLB
LACM HC 3805-L-12 B	M. columbi	37.5	-10.6	-4.4	RLB
LACM HC 3805-L-12 C	M. columbi	42	-11.2	-4.8	RLB
LACM HC 3805-L-12 D	M. columbi	47	-10	-6.7	RLB
LACM HC 3805-L-12 E	M. columbi	52	-9.9	-6	RLB
LACM HC 3805-L-12 F	M. columbi	58	-10.4	-5.1	RLB
LACM HC 3805-L-12 G	M. columbi	63	-9.8	-4.8	RLB
LACM HC 3805-L-12 H	M. columbi	68	-9	-5.2	RLB
LACM HC 3805-L-12 I	M. columbi	72	-10.6	-4.7	RLB
LACM HC 3805-L-12 J	M. columbi	77	-10.4	-4.6	RLB
LACM HC 3805-L-12 K	M. columbi	82.5	-10.7	-5.3	RLB
LACM HC 68181	M. columbi	N/A - Bulk	-8.7	-4.4	RLB
LACM HC 68183 (Mean)	M. columbi	N/A - Mean	-10	-4.6	RLB
LACM HC 68183 A	M. columbi	37	-10.7	-4.5	RLB
LACM HC 68183 B	M. columbi	41	-11.1	-4.2	RLB
LACM HC 68183 C	M. columbi	45	-9.5	-4.5	RLB
LACM HC 68183 D	M. columbi	51	-9.6	-4.7	RLB
LACM HC 68183 E	M. columbi	56	-9.7	-4.7	RLB
LACM HC 68183 F	M. columbi	61.5	-9.6	-4.7	RLB
LACM HC 68184	M. columbi	N/A - Bulk	-5.7	-3.8	RLB
LACM HC 68187	M. columbi	N/A - Bulk	-8.2	-4.5	RLB
LACM HC 68190 (Mean)	M. columbi	Mean	-10	-2.9	RLB
LACM HC 68190 A	M. columbi	38	-10.3	-2.3	RLB
LACM HC 68190 B	M. columbi	41.5	-10.2	-2.3	RLB
LACM HC 68190 C	M. columbi	44	-9.4	-3.5	RLB
LACM HC 68190 D	M. columbi	47.5	-10	-2.6	RLB
LACM HC 68190 E	M. columbi	51	-9.5	-2.9	RLB
LACM HC 68190 F	M. columbi	54	-9.9	-2.7	RLB
LACM HC 68190 G	M. columbi	58	-9.8	-3.8	RLB
LACM HC 68190 H	M. columbi	62	-10.8	-3.3	RLB
LACM HC 68190 (BULK)	M. columbi	N/A - Bulk	-9.4	-2.6	RLB
LACM HC 68191	M. columbi	N/A - Bulk	-9.4	-4.1	RLB
LACM HC 68192	M. columbi	N/A - Bulk	-9.5	-5.2	RLB
LACM HC 68575 (Mean)	M. columbi	N/A - Mean	-9	-3.9	RLB
LACM HC 68575 A	M. columbi	39	-8.4	-4.1	RLB
LACM HC 68575 B	M. columbi	43.5	-9.9	-3.7	RLB
LACM HC 68575 C	M. columbi	48.5	-8.9	-3.9	RLB
LACM HC 68575 D	M. columbi	53.5	-10.1	-3.6	RLB
LACM HC 68575 E	M. columbi	58.5	-10	-3.4	RLB
LACM HC 68575 F	M. columbi	64	-8.1	-3.9	RLB
LACM HC 68575 G	M. columbi	69	-6.8	-4.3	RLB
LACM HC 68575 H	M. columbi	75	-9	-4	RLB
LACM HC 68575 I	M. columbi	81	-9.9	-4	RLB
LACM HC 68579	M. columbi	N/A - Bulk	-11.6	-4.4	RLB
LACM HC 68799	M. columbi	N/A - Bulk	-8.4	-6.1	RLB
ORR 06 (Mean)	M. columbi	N/A - Mean	-12.5	-1.4	SB
ORR 06 A	M. columbi	4.60401	-12.6	-1.8	SB
ORR 06 B	M. columbi	6.52632	-12.9	-2	SB
ORR 06 C	M. columbi	10.99	-12.8	-1.3	SB
ORR 06 D	M. columbi	13.8421	-12.6	-1.5	SB
ORR 06 E	M. columbi	18.3183	-12.3	-1.8	SB
ORR 06 F	M. columbi	23.2782	-12.4	-1.6	SB
ORR 06 G	M. columbi	28.2707	-12.6	-0.9	SB
ORR 06 H	M. columbi	33.8321	-12.4	-0.9	SB
ORR 06 I	M. columbi	37.4261	-12	-1.2	SB
LACM/CIT 907 (Mean)	M. exilis	N/A - Mean	-12	-3.8	NCI
LACM/CIT 907 A	M. exilis	28	-11.6	-3.9	NCI
LACM/CIT 907 B	M. exilis	35	-12.1	-3.7	NCI
LACM/CIT 907 C	M. exilis	39	-12	-3.6	NCI
LACM/CIT 907 D	M. exilis	47	-11.5	-4.3	NCI
LACM/CIT 907 E	M. exilis	51	-11.6	-4	NCI
LACM/CIT 907 F	M. exilis	54.5	-11.6	-4.4	NCI
LACM/CIT 907 G	M. exilis	59	-11.6	-4.1	NCI
LACM/CIT 907 H	M. exilis	62	-12.4	-3.1	NCI
LACM/CIT 907 I	M. exilis	68	-12.7	-3.5	NCI
LACM/CIT 907 J	M. exilis	70	-12.7	-3.3	NCI
LACM/CIT 907 K	M. exilis	76	-12.1	-3.5	NCI
LACM/CIT 209 (Mean)	M. exilis	N/A - Mean	-12.1	-2.8	NCI
LACM/CIT 209 A	M. exilis	17	-12.1	-3	NCI
LACM/CIT 209 B	M. exilis	21	-12.3	-2.8	NCI
LACM/CIT 209 C	M. exilis	24	-12.2	-2.3	NCI
LACM/CIT 209 D	M. exilis	28	-12.3	-2.6	NCI
LACM/CIT 209 E	M. exilis	32	-12.1	-2.9	NCI
LACM/CIT 209 G	M. exilis	40	-12	-2.8	NCI
LACM/CIT 209 H	M. exilis	43	-12.3	-2.8	NCI
LACM/CIT 209 I	M. exilis	48	-12.1	-2.4	NCI
LACM/CIT 209 J	M. exilis	53	-11.9	-2.8	NCI
LACM/CIT 209 K	M. exilis	58	-11.8	-3	NCI
LACM/CIT 209 L	M. exilis	63	-11.7	-3.5	NCI
LACM/CIT 177 (Mean)	M. exilis	N/A - Mean	-11.7	-3.5	NCI
LACM/CIT 177 A	M. exilis	7	-11.5	-3.7	NCI
LACM/CIT 177 B	M. exilis	11	-11.5	-4.1	NCI
LACM/CIT 177 C	M. exilis	15.5	-11.5	-4.3	NCI
LACM/CIT 177 D	M. exilis	20	-11.4	-3.9	NCI
LACM/CIT 177 E	M. exilis	25	-11.2	-3.8	NCI
LACM/CIT 177 F	M. exilis	30	-11.4	-3.6	NCI
LACM/CIT 177 G	M. exilis	34	-11.9	-2.8	NCI
LACM/CIT 177 H	M. exilis	38	-11.9	-3.1	NCI
LACM/CIT 177 I	M. exilis	43	-12	-2.7	NCI
LACM/CIT 177 J	M. exilis	47	-11.9	-3	NCI
LACM/CIT 177 K	M. exilis	51	-12	-3.6	NCI
LACM/CIT 177 L	M. exilis	56	-12	-3.1	NCI
LACM/CIT 177 M	M. exilis	60	-12.3	-3.1	NCI
LACM/CIT 177 N	M. exilis	65	-11.8	-3.2	NCI
LACM/CIT 177 O	M. exilis	68	-11.7	-3.7	NCI
LACM/CIT 178 (Mean)	M. exilis	N/A - Mean	-6.7	-4.1	NCI
LACM/CIT 178 A	M. exilis	10.5	-6.3	-4	NCI
LACM/CIT 178 B	M. exilis	14.5	-6.4	-4.6	NCI
LACM/CIT 178 C	M. exilis	17.5	-7.2	-4.1	NCI
LACM/CIT 178 D	M. exilis	20.5	-7.6	-4.1	NCI
LACM/CIT 178 E	M. exilis	24	-6.8	-3.9	NCI
LACM/CIT 178 F	M. exilis	27	-7	-4	NCI
LACM/CIT 178 G	M. exilis	30.5	-6.5	-4.1	NCI
LACM/CIT 178 H	M. exilis	33.5	-5.8	-4.1	NCI
LACM/CIT 178 I	M. exilis	36.5	-5.9	-4.3	NCI
LACM/CIT 178 J	M. exilis	39.5	-6.9	-4.1	NCI
LACM/CIT 178 K	M. exilis	42	-6.6	-3.9	NCI
LACM/CIT 178 L	M. exilis	44	-6	-4.1	NCI
LACM/CIT 178 M	M. exilis	47	-6.5	-4	NCI
LACM/CIT 178 N	M. exilis	50	-7.9	-3.5	NCI
LACM/CIT 178 O	M. exilis	54	-6.9	-4	NCI
LACM/CIT 178 P	M. exilis	57	-6.7	-4.4	NCI
LACM/CIT 178 Q	M. exilis	61	-7.6	-4.1	NCI
LACM/CIT 179	M. exilis	N/A - Bulk	-12.3	-3	NCI
LACM/CIT 68714	M. exilis	N/A - Bulk	-12	-4.2	NCI
LACM/CIT 906	M. exilis	N/A - Bulk	-12.5	-3.9	NCI
ORR 01 (Mean)	M. exilis	N/A - Mean	-12.1	-3.5	NCI
ORR 01 A	M. exilis	3.87857	-12	-3.7	NCI
ORR 01 B	M. exilis	7.14286	-12.3	-3.7	NCI
ORR 01 C	M. exilis	10.3143	-12.1	-3.9	NCI
ORR 01 D	M. exilis	13.1929	-12.2	-3.5	NCI
ORR 01 F	M. exilis	21.7	-11.8	-3.1	NCI
ORR 01 G	M. exilis	24.2214	-12.2	-3.3	NCI
ORR 01 H	M. exilis	27.5857	-12.3	-3.1	NCI
ORR 01 I	M. exilis	30.1643	-11.9	-3.4	NCI
ORR 01 J	M. exilis	32.9429	-11.9	-3.6	NCI
ORR 02 (Mean)	M. exilis	N/A - Mean	-12.4	-3.3	NCI
ORR 02 A	M. exilis	8.81308	-12.4	-3.2	NCI
ORR 02 B	M. exilis	12.5841	-12.6	-3.1	NCI
ORR 02 D	M. exilis	19.7523	-12.4	-3.3	NCI
ORR 02 E	M. exilis	23.229	-12.5	-3.1	NCI
ORR 02 F	M. exilis	26.7944	-12.2	-3	NCI
ORR 02 G	M. exilis	30.2196	-12.3	-3.8	NCI
ORR 02 H	M. exilis	33.3178	-12.6	-3.4	NCI
ORR 02 I	M. exilis	36.9019	-12.5	-3.5	NCI
ORR 03	M. exilis	N/A - Bulk	-12.1	-3.7	NCI
ORR 04 (Mean)	M. exilis	N/A - Mean	-11.4	-1.6	NCI
ORR 04 A	M. exilis	39.9636	-12	-1.6	NCI
ORR 04 B	M. exilis	44.5421	-11.9	-1.2	NCI
ORR 04 C	M. exilis	48.7629	-11.7	-1.1	NCI
ORR 04 D	M. exilis	52.0133	-11.5	-1.5	NCI
ORR 04 E	M. exilis	56.3978	-10.9	-2.3	NCI
ORR 04 F	M. exilis	61.0249	-11.2	-1.9	NCI
ORR 04 G	M. exilis	65.3123	-11	-1.8	NCI
ORR 05 (Mean)	M. exilis	N/A - Mean	-12.3	-0.7	NCI
ORR 05 A	M. exilis	10.5	-11.9	-1.3	NCI
ORR 05 B	M. exilis	14.45	-12.3	-0.6	NCI
ORR 05 C	M. exilis	18	-12.1	-0.8	NCI
ORR 05 D	M. exilis	23	-12.6	-1	NCI
ORR 05 E	M. exilis	26.5	-12.6	-0.4	NCI
ORR 05 F	M. exilis	29	-12.4	-0.4	NCI
ORR 05 G	M. exilis	33	-12.2	0.4	NCI
ORR 05 H	M. exilis	37.5	-12.2	-1.8	NCI
ORR 07	M. exilis	N/A - Bulk	-11.5	-2.4	NCI
ORR 08	M. exilis	N/A - Bulk	-11.4	-2.3	NCI
ORR 09 (Mean)	M. exilis	N/A - Mean	-10.6	-2.6	NCI
ORR 09 A	M. exilis	4.5	-9.9	-2.6	NCI
ORR 09 B	M. exilis	7	-9.9	-2.7	NCI
ORR 09 C	M. exilis	10.5	-10.9	-1.9	NCI
ORR 09 D	M. exilis	13.5	-9.7	-2.7	NCI
ORR 09 E	M. exilis	16.5	-11.2	-2	NCI
ORR 09 F	M. exilis	20.5	-11.1	-2.4	NCI
ORR 09 G	M. exilis	24.5	-10.3	-2.7	NCI
ORR 09 H	M. exilis	27.5	-10.8	-2.7	NCI
ORR 09 I	M. exilis	31	-11.2	-2.6	NCI
ORR 09 J	M. exilis	34.5	-10.8	-2.8	NCI
ORR 09 K	M. exilis	38	-10.3	-2.9	NCI
ORR 09 L	M. exilis	42	-11	-2.9	NCI
ORR 09 M	M. exilis	46.5	-11	-2.2	NCI
ORR 09 N	M. exilis	50.5	-10.3	-3	NCI
ORR 09 O	M. exilis	54.5	-10.6	-2.6	NCI
ORR 09 P	M. exilis	57.5	-10.3	-3	NCI
ORR 09 Q	M. exilis	62.5	-10.8	-2.6	NCI
ORR 09 R	M. exilis	66	-10.7	-2.3	NCI
ORR 09 S	M. exilis	70	-10.6	-2.5	NCI
ORR 10	M. exilis	N/A - Bulk	-13.8	-2.2	NCI
ORR 11	M. exilis	N/A - Bulk	-5.5	-3.5	NCI
ORR 12 (Mean)	M. exilis	N/A - Mean	-11.6	-1.7	NCI
ORR 12 A	M. exilis	4.5	-11.9	-0.7	NCI
ORR 12 B	M. exilis	8.5	-11.6	-1.4	NCI
ORR 12 C	M. exilis	12.5	-11.5	-2.1	NCI
ORR 12 D	M. exilis	16.5	-11.4	-2.5	NCI
ORR 12 E	M. exilis	21.5	-11.5	-1.4	NCI
ORR 12 F	M. exilis	26	-11.7	-0.8	NCI
ORR 12 G	M. exilis	29.5	-11.6	-1.1	NCI
ORR 12 H	M. exilis	33.5	-11.6	-2.4	NCI
ORR 12 I	M. exilis	38	-11.4	-2.7	NCI
ORR 12 J	M. exilis	42.5	-11.8	-2.3	NCI
ORR 13	M. exilis	N/A - Bulk	-12.5	-3.1	NCI
ORR 14 (Mean)	M. exilis	N/A - Mean	-11.6	-1.8	NCI
ORR 14 A	M. exilis	7.5	-11.4	-1.5	NCI
ORR 14 B	M. exilis	12	-11.6	-2.1	NCI
ORR 14 C	M. exilis	16	-11.5	-1.5	NCI
ORR 14 D	M. exilis	19.5	-11.3	-2.1	NCI
ORR 14 E	M. exilis	23	-11.6	-2.4	NCI
ORR 14 F	M. exilis	26	-11.8	-2.1	NCI
ORR 14 G	M. exilis	29.5	-11.6	-0.9	NCI
ORR 14 H	M. exilis	33.5	-11.6	-2.2	NCI
ORR 14 I	M. exilis	36.5	-11.7	-2	NCI
ORR 14 J	M. exilis	40	-11.5	-0.9	NCI
