# Supplementary material for: Diets and environments of late pleistocene pygmy and Columbian mammoths: Isotopic evidence from Southern California
Source: PLoS One. 2026 Jan 7;21(1):e0338674. doi: 10.1371/journal.pone.0338674 (PMC12779040; doi:10.1371/journal.pone.0338674)
Supplement: S3 Table — (XLSX) [file pone.0338674.s005.xlsx]

## Sheet: S3 Table
S3 Table. Reconstructed modern-equivalent diet δ13C and water δ18O values
Sample ID	Species	δ13Cdiet:meq	δ13Cdiet:meq-BM	δ18Owater	δ18Owater Uncertainty	δ18Owater,general	δ18Owater:meq	MAP	MAPBM	Typical	Low End	Minimum
		(‰ vs V-PDB)	(‰ vs V-PDB)	(‰ vs V-SMOW)	(‰ vs V-SMOW)	(‰ vs V-SMOW)	(‰ vs V-SMOW)	(mm/yr)	(mm/yr)	Estimated C4%[1]	Estimated C4%[1]	Estimated C4%[1]
LACM HC 3804-R-12	M. columbi	-24.8	-25.8	-6.32	0.5	-6.27	-7.1	28.2515	194.834	15.7143	0	0
LACM HC 3804-R-8 (Mean)	M. columbi	-24.8	-25.8	-6.32	0.5	-6.27	-7.1	28.2515	194.834	15.7143	0	0
LACM HC 3804-R-8 A	M. columbi	-24.8	-25.8	-6.75	0.6	-6.72	-7.6	28.2515	194.834	15.7143	0	0
LACM HC 3804-R-8 B	M. columbi	-24.7	-25.7	-6.43	0.6	-6.38	-7.2	15.0514	174.935	16.4286	0	0
LACM HC 3804-R-8 C	M. columbi	-24.9	-25.9	-6.22	0.5	-6.16	-7	42.0047	215.567	15	0	0
LACM HC 3804-R-8 D	M. columbi	-24.9	-25.9	-6.86	0.6	-6.83	-7.7	42.0047	215.567	15	0	0
LACM HC 3804-R-8 E	M. columbi	-24.7	-25.7	-7.18	0.6	-7.17	-8	15.0514	174.935	16.4286	0	0
LACM HC 3804-R-8 F	M. columbi	-23.7	-24.7	-6.54	0.6	-6.5	-7.3	N/A	15.0514	23.5714	7.75862	0
LACM HC 3804-R-8 G	M. columbi	-23.7	-24.7	-6.65	0.6	-6.61	-7.4	N/A	15.0514	23.5714	7.75862	0
LACM HC 3804-R-8 H	M. columbi	-24	-25	-6.43	0.6	-6.38	-7.2	N/A	56.3341	21.4286	5.17241	0
LACM HC 3804-R-8 I	M. columbi	-25.7	-26.7	-5.79	0.5	-5.71	-6.6	174.935	415.958	9.28571	0	0
LACM HC 3804-R-8 J	M. columbi	-26.1	-27.1	-5.89	0.5	-5.82	-6.7	259.675	543.702	6.42857	0	0
LACM HC 3804-R-8 K	M. columbi	-25.3	-26.3	-6.22	0.5	-6.16	-7	103.026	307.556	12.1429	0	0
LACM HC 3804-R-8 L	M. columbi	-25.2	-26.2	-5.79	0.5	-5.71	-6.6	86.8191	283.124	12.8571	0	0
LACM HC 3804-R-8 M	M. columbi	-24.6	-25.6	-5.68	0.5	-5.6	-6.5	2.3821	155.837	17.1429	0	0
LACM HC 3805-L-12 (Mean)	M. columbi	-25.3	-26.3	-7.08	0.6	-7.06	-7.9	103.026	307.556	12.1429	0	0
LACM HC 3805-L-12 A	M. columbi	-25.8	-26.8	-6.54	0.6	-6.5	-7.3	194.834	445.956	8.57143	0	0
LACM HC 3805-L-12 B	M. columbi	-25.6	-26.6	-6.32	0.5	-6.27	-7.1	155.837	387.167	10	0	0
LACM HC 3805-L-12 C	M. columbi	-26.2	-27.2	-6.75	0.6	-6.72	-7.6	283.124	579.051	5.71429	0	0
LACM HC 3805-L-12 D	M. columbi	-25	-26	-8.8	0.8	-8.85	-9.6	56.3341	237.168	14.2857	0	0
LACM HC 3805-L-12 E	M. columbi	-24.9	-25.9	-8.04	0.7	-8.07	-8.8	42.0047	215.567	15	0	0
LACM HC 3805-L-12 F	M. columbi	-25.4	-26.4	-7.08	0.6	-7.06	-7.9	119.912	333.012	11.4286	0	0
LACM HC 3805-L-12 G	M. columbi	-24.8	-25.8	-6.75	0.6	-6.72	-7.6	28.2515	194.834	15.7143	0	0
LACM HC 3805-L-12 H	M. columbi	-24	-25	-7.18	0.6	-7.17	-8	N/A	56.3341	21.4286	5.17241	0
LACM HC 3805-L-12 I	M. columbi	-25.6	-26.6	-6.65	0.6	-6.61	-7.4	155.837	387.167	10	0	0
LACM HC 3805-L-12 J	M. columbi	-25.4	-26.4	-6.54	0.6	-6.5	-7.3	119.912	333.012	11.4286	0	0
LACM HC 3805-L-12 K	M. columbi	-25.7	-26.7	-7.29	0.6	-7.28	-8.1	174.935	415.958	9.28571	0	0
LACM HC 68181	M. columbi	-23.7	-24.7	-6.32	0.5	-6.27	-7.1	N/A	15.0514	23.5714	7.75862	0
LACM HC 68183 (Mean)	M. columbi	-25	-26	-6.54	0.6	-6.5	-7.3	56.3341	237.168	14.2857	0	0
LACM HC 68183 A	M. columbi	-25.7	-26.7	-6.43	0.6	-6.38	-7.2	174.935	415.958	9.28571	0	0
LACM HC 68183 B	M. columbi	-26.1	-27.1	-6.11	0.5	-6.05	-6.9	259.675	543.702	6.42857	0	0
LACM HC 68183 C	M. columbi	-24.5	-25.5	-6.43	0.6	-6.38	-7.2	N/A	137.506	17.8571	0.862069	0
LACM HC 68183 D	M. columbi	-24.6	-25.6	-6.65	0.6	-6.61	-7.4	2.3821	155.837	17.1429	0	0
LACM HC 68183 E	M. columbi	-24.7	-25.7	-6.65	0.6	-6.61	-7.4	15.0514	174.935	16.4286	0	0
LACM HC 68183 F	M. columbi	-24.6	-25.6	-6.65	0.6	-6.61	-7.4	2.3821	155.837	17.1429	0	0
LACM HC 68184	M. columbi	-20.7	-21.7	-5.68	0.5	-5.6	-6.5	N/A	N/A	45	33.6207	23
LACM HC 68187	M. columbi	-23.2	-24.2	-6.43	0.6	-6.38	-7.2	N/A	N/A	27.1429	12.069	0
LACM HC 68190 (Mean)	M. columbi	-25	-26	-4.71	0.4	-4.59	-5.5	56.3341	237.168	14.2857	0	0
LACM HC 68190 A	M. columbi	-25.3	-26.3	-4.07	0.3	-3.91	-4.9	103.026	307.556	12.1429	0	0
LACM HC 68190 B	M. columbi	-25.2	-26.2	-4.07	0.3	-3.91	-4.9	86.8191	283.124	12.8571	0	0
LACM HC 68190 C	M. columbi	-24.4	-25.4	-5.36	0.5	-5.26	-6.2	N/A	119.912	18.5714	1.72414	0
LACM HC 68190 D	M. columbi	-25	-26	-4.39	0.4	-4.25	-5.2	56.3341	237.168	14.2857	0	0
LACM HC 68190 E	M. columbi	-24.5	-25.5	-4.71	0.4	-4.59	-5.5	N/A	137.506	17.8571	0.862069	0
LACM HC 68190 F	M. columbi	-24.9	-25.9	-4.5	0.4	-4.36	-5.3	42.0047	215.567	15	0	0
LACM HC 68190 G	M. columbi	-24.8	-25.8	-5.68	0.5	-5.6	-6.5	28.2515	194.834	15.7143	0	0
LACM HC 68190 H	M. columbi	-25.8	-26.8	-5.14	0.4	-5.04	-5.9	194.834	445.956	8.57143	0	0
LACM HC 68190 (BULK)	M. columbi	-24.4	-25.4	-4.39	0.4	-4.25	-5.2	N/A	119.912	18.5714	1.72414	0
LACM HC 68191	M. columbi	-24.4	-25.4	-6	0.5	-5.93	-6.8	N/A	119.912	18.5714	1.72414	0
LACM HC 68192	M. columbi	-24.5	-25.5	-7.18	0.6	-7.17	-8	N/A	137.506	17.8571	0.862069	0
LACM HC 68575 (Mean)	M. columbi	-24	-25	-5.79	0.5	-5.71	-6.6	N/A	56.3341	21.4286	5.17241	0
LACM HC 68575 A	M. columbi	-23.4	-24.4	-6	0.5	-5.93	-6.8	N/A	N/A	25.7143	10.3448	0
LACM HC 68575 B	M. columbi	-24.9	-25.9	-5.57	0.5	-5.49	-6.4	42.0047	215.567	15	0	0
LACM HC 68575 C	M. columbi	-23.9	-24.9	-5.79	0.5	-5.71	-6.6	N/A	42.0047	22.1429	6.03448	0
LACM HC 68575 D	M. columbi	-25.1	-26.1	-5.46	0.5	-5.37	-6.3	71.2638	259.675	13.5714	0	0
LACM HC 68575 E	M. columbi	-25	-26	-5.25	0.4	-5.15	-6	56.3341	237.168	14.2857	0	0
LACM HC 68575 F	M. columbi	-23.1	-24.1	-5.79	0.5	-5.71	-6.6	N/A	N/A	27.8571	12.931	0
LACM HC 68575 G	M. columbi	-21.8	-22.8	-6.22	0.5	-6.16	-7	N/A	N/A	37.1429	24.1379	12
LACM HC 68575 H	M. columbi	-24	-25	-5.89	0.5	-5.82	-6.7	N/A	56.3341	21.4286	5.17241	0
LACM HC 68575 I	M. columbi	-24.9	-25.9	-5.89	0.5	-5.82	-6.7	42.0047	215.567	15	0	0
LACM HC 68579	M. columbi	-26.6	-27.6	-6.32	0.5	-6.27	-7.1	387.167	735.894	2.85714	0	0
LACM HC 68799	M. columbi	-23.4	-24.4	-8.15	0.7	-8.18	-9	N/A	N/A	25.7143	10.3448	0
ORR 06 (Mean)	M. columbi	-27.5	-28.5	-3.1	0.3	-2.9	-3.9	701.018	1209.02	0	0	0
ORR 06 A	M. columbi	-27.6	-28.6	-3.53	0.3	-3.35	-4.3	742.959	1272.25	0	0	0
ORR 06 B	M. columbi	-27.9	-28.9	-3.74	0.3	-3.58	-4.5	879.623	1478.26	0	0	0
ORR 06 C	M. columbi	-27.8	-28.8	-2.99	0.3	-2.79	-3.8	832.187	1406.75	0	0	0
ORR 06 D	M. columbi	-27.6	-28.6	-3.21	0.3	-3.02	-4	742.959	1272.25	0	0	0
ORR 06 E	M. columbi	-27.3	-28.3	-3.53	0.3	-3.35	-4.3	622.128	1090.1	0	0	0
ORR 06 F	M. columbi	-27.4	-28.4	-3.31	0.3	-3.13	-4.1	660.764	1148.34	0	0	0
ORR 06 G	M. columbi	-27.6	-28.6	-2.56	0.2	-2.34	-3.4	742.959	1272.25	0	0	0
ORR 06 H	M. columbi	-27.4	-28.4	-2.56	0.2	-2.34	-3.4	660.764	1148.34	0	0	0
ORR 06 I	M. columbi	-27	-28	-2.88	0.2	-2.68	-3.7	515.296	929.047	0	0	0
LACM/CIT 907 (Mean)	M. exilis	-27	-26.7	-5.68	0.5	-5.6	-6.5	515.296	420.841	0	0	0
LACM/CIT 907 A	M. exilis	-26.6	-26.3	-5.79	0.5	-5.71	-6.6	391.854	311.7	2.85714	0	0
LACM/CIT 907 B	M. exilis	-27.1	-26.8	-5.57	0.5	-5.49	-6.4	549.456	451.043	0	0	0
LACM/CIT 907 C	M. exilis	-27	-26.7	-5.46	0.5	-5.37	-6.3	515.296	420.841	0	0	0
LACM/CIT 907 D	M. exilis	-26.5	-26.2	-6.22	0.5	-6.16	-7	364.032	287.101	3.57143	0	0
LACM/CIT 907 E	M. exilis	-26.6	-26.3	-5.89	0.5	-5.82	-6.7	391.854	311.7	2.85714	0	0
LACM/CIT 907 F	M. exilis	-26.6	-26.3	-6.32	0.5	-6.27	-7.1	391.854	311.7	2.85714	0	0
LACM/CIT 907 G	M. exilis	-26.6	-26.3	-6	0.5	-5.93	-6.8	391.854	311.7	2.85714	0	0
LACM/CIT 907 H	M. exilis	-27.4	-27.1	-4.93	0.4	-4.81	-5.7	660.764	549.456	0	0	0
LACM/CIT 907 I	M. exilis	-27.7	-27.4	-5.36	0.5	-5.26	-6.2	786.658	660.764	0	0	0
LACM/CIT 907 J	M. exilis	-27.7	-27.4	-5.14	0.4	-5.04	-5.9	786.658	660.764	0	0	0
LACM/CIT 907 K	M. exilis	-27.1	-26.8	-5.36	0.5	-5.26	-6.2	549.456	451.043	0	0	0
LACM/CIT 209 (Mean)	M. exilis	-27.1	-26.8	-4.6	0.4	-4.47	-5.4	549.456	451.043	0	0	0
LACM/CIT 209 A	M. exilis	-27.1	-26.8	-4.82	0.4	-4.7	-5.6	549.456	451.043	0	0	0
LACM/CIT 209 B	M. exilis	-27.3	-27	-4.6	0.4	-4.47	-5.4	622.128	515.296	0	0	0
LACM/CIT 209 C	M. exilis	-27.2	-26.9	-4.07	0.3	-3.91	-4.9	585.047	482.511	0	0	0
LACM/CIT 209 D	M. exilis	-27.3	-27	-4.39	0.4	-4.25	-5.2	622.128	515.296	0	0	0
LACM/CIT 209 E	M. exilis	-27.1	-26.8	-4.71	0.4	-4.59	-5.5	549.456	451.043	0	0	0
LACM/CIT 209 G	M. exilis	-27	-26.7	-4.6	0.4	-4.47	-5.4	515.296	420.841	0	0	0
LACM/CIT 209 H	M. exilis	-27.3	-27	-4.6	0.4	-4.47	-5.4	622.128	515.296	0	0	0
LACM/CIT 209 I	M. exilis	-27.1	-26.8	-4.17	0.3	-4.03	-5	549.456	451.043	0	0	0
LACM/CIT 209 J	M. exilis	-26.9	-26.6	-4.6	0.4	-4.47	-5.4	482.511	391.854	0.714286	0	0
LACM/CIT 209 K	M. exilis	-26.8	-26.5	-4.82	0.4	-4.7	-5.6	451.043	364.032	1.42857	0	0
LACM/CIT 209 L	M. exilis	-26.7	-26.4	-5.36	0.5	-5.26	-6.2	420.841	337.329	2.14286	0	0
LACM/CIT 177 (Mean)	M. exilis	-26.7	-26.4	-5.36	0.5	-5.26	-6.2	420.841	337.329	2.14286	0	0
LACM/CIT 177 A	M. exilis	-26.5	-26.2	-5.57	0.5	-5.49	-6.4	364.032	287.101	3.57143	0	0
LACM/CIT 177 B	M. exilis	-26.5	-26.2	-6	0.5	-5.93	-6.8	364.032	287.101	3.57143	0	0
LACM/CIT 177 C	M. exilis	-26.5	-26.2	-6.22	0.5	-6.16	-7	364.032	287.101	3.57143	0	0
LACM/CIT 177 D	M. exilis	-26.4	-26.1	-5.79	0.5	-5.71	-6.6	337.329	263.492	4.28571	0	0
LACM/CIT 177 E	M. exilis	-26.2	-25.9	-5.68	0.5	-5.6	-6.5	287.101	219.083	5.71429	0	0
LACM/CIT 177 F	M. exilis	-26.4	-26.1	-5.46	0.5	-5.37	-6.3	337.329	263.492	4.28571	0	0
LACM/CIT 177 G	M. exilis	-26.9	-26.6	-4.6	0.4	-4.47	-5.4	482.511	391.854	0.714286	0	0
LACM/CIT 177 H	M. exilis	-26.9	-26.6	-4.93	0.4	-4.81	-5.7	482.511	391.854	0.714286	0	0
LACM/CIT 177 I	M. exilis	-27	-26.7	-4.5	0.4	-4.36	-5.3	515.296	420.841	0	0	0
LACM/CIT 177 J	M. exilis	-26.9	-26.6	-4.82	0.4	-4.7	-5.6	482.511	391.854	0.714286	0	0
LACM/CIT 177 K	M. exilis	-27	-26.7	-5.46	0.5	-5.37	-6.3	515.296	420.841	0	0	0
LACM/CIT 177 L	M. exilis	-27	-26.7	-4.93	0.4	-4.81	-5.7	515.296	420.841	0	0	0
LACM/CIT 177 M	M. exilis	-27.3	-27	-4.93	0.4	-4.81	-5.7	622.128	515.296	0	0	0
LACM/CIT 177 N	M. exilis	-26.8	-26.5	-5.03	0.4	-4.92	-5.8	451.043	364.032	1.42857	0	0
LACM/CIT 177 O	M. exilis	-26.7	-26.4	-5.57	0.5	-5.49	-6.4	420.841	337.329	2.14286	0	0
LACM/CIT 178 (Mean)	M. exilis	-21.7	-21.4	-6	0.5	-5.93	-6.8	N/A	N/A	37.8571	25	13
LACM/CIT 178 A	M. exilis	-21.3	-21	-5.89	0.5	-5.82	-6.7	N/A	N/A	40.7143	28.4483	17
LACM/CIT 178 B	M. exilis	-21.4	-21.1	-6.54	0.6	-6.5	-7.3	N/A	N/A	40	27.5862	16
LACM/CIT 178 C	M. exilis	-22.2	-21.9	-6	0.5	-5.93	-6.8	N/A	N/A	34.2857	20.6897	8
LACM/CIT 178 D	M. exilis	-22.6	-22.3	-6	0.5	-5.93	-6.8	N/A	N/A	31.4286	17.2414	4
LACM/CIT 178 E	M. exilis	-21.8	-21.5	-5.79	0.5	-5.71	-6.6	N/A	N/A	37.1429	24.1379	12
LACM/CIT 178 F	M. exilis	-22	-21.7	-5.89	0.5	-5.82	-6.7	N/A	N/A	35.7143	22.4138	10
LACM/CIT 178 G	M. exilis	-21.5	-21.2	-6	0.5	-5.93	-6.8	N/A	N/A	39.2857	26.7241	15
LACM/CIT 178 H	M. exilis	-20.8	-20.5	-6	0.5	-5.93	-6.8	N/A	N/A	44.2857	32.7586	22
LACM/CIT 178 I	M. exilis	-20.9	-20.6	-6.22	0.5	-6.16	-7	N/A	N/A	43.5714	31.8966	21
LACM/CIT 178 J	M. exilis	-21.9	-21.6	-6	0.5	-5.93	-6.8	N/A	N/A	36.4286	23.2759	11
LACM/CIT 178 K	M. exilis	-21.6	-21.3	-5.79	0.5	-5.71	-6.6	N/A	N/A	38.5714	25.8621	14
LACM/CIT 178 L	M. exilis	-21	-20.7	-6	0.5	-5.93	-6.8	N/A	N/A	42.8571	31.0345	20
LACM/CIT 178 M	M. exilis	-21.5	-21.2	-5.89	0.5	-5.82	-6.7	N/A	N/A	39.2857	26.7241	15
LACM/CIT 178 N	M. exilis	-22.9	-22.6	-5.36	0.5	-5.26	-6.2	N/A	N/A	29.2857	14.6552	1
LACM/CIT 178 O	M. exilis	-21.9	-21.6	-5.89	0.5	-5.82	-6.7	N/A	N/A	36.4286	23.2759	11
LACM/CIT 178 P	M. exilis	-21.7	-21.4	-6.32	0.5	-6.27	-7.1	N/A	N/A	37.8571	25	13
LACM/CIT 178 Q	M. exilis	-22.6	-22.3	-6	0.5	-5.93	-6.8	N/A	N/A	31.4286	17.2414	4
LACM/CIT 179	M. exilis	-27.3	-27	-4.82	0.4	-4.7	-5.6	622.128	515.296	0	0	0
LACM/CIT 68714	M. exilis	-27	-26.7	-6.11	0.5	-6.05	-6.9	515.296	420.841	0	0	0
LACM/CIT 906	M. exilis	-27.5	-27.2	-5.79	0.5	-5.71	-6.6	701.018	585.047	0	0	0
ORR 01 (Mean)	M. exilis	-27.1	-26.8	-5.36	0.5	-5.26	-6.2	549.456	451.043	0	0	0
ORR 01 A	M. exilis	-27	-26.7	-5.57	0.5	-5.49	-6.4	515.296	420.841	0	0	0
ORR 01 B	M. exilis	-27.3	-27	-5.57	0.5	-5.49	-6.4	622.128	515.296	0	0	0
ORR 01 C	M. exilis	-27.1	-26.8	-5.79	0.5	-5.71	-6.6	549.456	451.043	0	0	0
ORR 01 D	M. exilis	-27.2	-26.9	-5.36	0.5	-5.26	-6.2	585.047	482.511	0	0	0
ORR 01 F	M. exilis	-26.8	-26.5	-4.93	0.4	-4.81	-5.7	451.043	364.032	1.42857	0	0
ORR 01 G	M. exilis	-27.2	-26.9	-5.14	0.4	-5.04	-5.9	585.047	482.511	0	0	0
ORR 01 H	M. exilis	-27.3	-27	-4.93	0.4	-4.81	-5.7	622.128	515.296	0	0	0
ORR 01 I	M. exilis	-26.9	-26.6	-5.25	0.4	-5.15	-6	482.511	391.854	0.714286	0	0
ORR 01 J	M. exilis	-26.9	-26.6	-5.46	0.5	-5.37	-6.3	482.511	391.854	0.714286	0	0
ORR 02 (Mean)	M. exilis	-27.4	-27.1	-5.14	0.4	-5.04	-5.9	660.764	549.456	0	0	0
ORR 02 A	M. exilis	-27.4	-27.1	-5.03	0.4	-4.92	-5.8	660.764	549.456	0	0	0
ORR 02 B	M. exilis	-27.6	-27.3	-4.93	0.4	-4.81	-5.7	742.959	622.128	0	0	0
ORR 02 D	M. exilis	-27.4	-27.1	-5.14	0.4	-5.04	-5.9	660.764	549.456	0	0	0
ORR 02 E	M. exilis	-27.5	-27.2	-4.93	0.4	-4.81	-5.7	701.018	585.047	0	0	0
ORR 02 F	M. exilis	-27.2	-26.9	-4.82	0.4	-4.7	-5.6	585.047	482.511	0	0	0
ORR 02 G	M. exilis	-27.3	-27	-5.68	0.5	-5.6	-6.5	622.128	515.296	0	0	0
ORR 02 H	M. exilis	-27.6	-27.3	-5.25	0.4	-5.15	-6	742.959	622.128	0	0	0
ORR 02 I	M. exilis	-27.5	-27.2	-5.36	0.5	-5.26	-6.2	701.018	585.047	0	0	0
ORR 03	M. exilis	-27.1	-26.8	-5.57	0.5	-5.49	-6.4	549.456	451.043	0	0	0
ORR 04 (Mean)	M. exilis	-26.4	-26.1	-3.31	0.3	-3.13	-4.1	337.329	263.492	4.28571	0	0
ORR 04 A	M. exilis	-27	-26.7	-3.31	0.3	-3.13	-4.1	515.296	420.841	0	0	0
ORR 04 B	M. exilis	-26.9	-26.6	-2.88	0.2	-2.68	-3.7	482.511	391.854	0.714286	0	0
ORR 04 C	M. exilis	-26.7	-26.4	-2.78	0.2	-2.57	-3.6	420.841	337.329	2.14286	0	0
ORR 04 D	M. exilis	-26.5	-26.2	-3.21	0.3	-3.02	-4	364.032	287.101	3.57143	0	0
ORR 04 E	M. exilis	-25.9	-25.6	-4.07	0.3	-3.91	-4.9	219.083	158.946	7.85714	0	0
ORR 04 F	M. exilis	-26.2	-25.9	-3.64	0.3	-3.46	-4.4	287.101	219.083	5.71429	0	0
ORR 04 G	M. exilis	-26	-25.7	-3.53	0.3	-3.35	-4.3	240.832	178.175	7.14286	0	0
ORR 05 (Mean)	M. exilis	-27.3	-27	-2.35	0.2	-2.12	-3.1	622.128	515.296	0	0	0
ORR 05 A	M. exilis	-26.9	-26.6	-2.99	0.3	-2.79	-3.8	482.511	391.854	0.714286	0	0
ORR 05 B	M. exilis	-27.3	-27	-2.24	0.2	-2.01	-3	622.128	515.296	0	0	0
ORR 05 C	M. exilis	-27.1	-26.8	-2.45	0.2	-2.23	-3.3	549.456	451.043	0	0	0
ORR 05 D	M. exilis	-27.6	-27.3	-2.67	0.2	-2.45	-3.5	742.959	622.128	0	0	0
ORR 05 E	M. exilis	-27.6	-27.3	-2.02	0.2	-1.78	-2.8	742.959	622.128	0	0	0
ORR 05 F	M. exilis	-27.4	-27.1	-2.02	0.2	-1.78	-2.8	660.764	549.456	0	0	0
ORR 05 G	M. exilis	-27.2	-26.9	-1.16	0.2	-0.88	-2	585.047	482.511	0	0	0
ORR 05 H	M. exilis	-27.2	-26.9	-3.53	0.3	-3.35	-4.3	585.047	482.511	0	0	0
ORR 07	M. exilis	-26.5	-26.2	-4.17	0.3	-4.03	-5	364.032	287.101	3.57143	0	0
ORR 08	M. exilis	-26.4	-26.1	-4.07	0.3	-3.91	-4.9	337.329	263.492	4.28571	0	0
ORR 09 (Mean)	M. exilis	-25.6	-25.3	-4.39	0.4	-4.25	-5.2	158.946	105.775	10	0	0
ORR 09 A	M. exilis	-24.9	-24.6	-4.39	0.4	-4.25	-5.2	44.3372	4.44442	15	0	0
ORR 09 B	M. exilis	-24.9	-24.6	-4.5	0.4	-4.36	-5.3	44.3372	4.44442	15	0	0
ORR 09 C	M. exilis	-25.9	-25.6	-3.64	0.3	-3.46	-4.4	219.083	158.946	7.85714	0	0
ORR 09 D	M. exilis	-24.7	-24.4	-4.5	0.4	-4.36	-5.3	17.2001	N/A	16.4286	0	0
ORR 09 E	M. exilis	-26.2	-25.9	-3.74	0.3	-3.58	-4.5	287.101	219.083	5.71429	0	0
ORR 09 F	M. exilis	-26.1	-25.8	-4.17	0.3	-4.03	-5	263.492	198.209	6.42857	0	0
ORR 09 G	M. exilis	-25.3	-25	-4.5	0.4	-4.36	-5.3	105.775	58.7643	12.1429	0	0
ORR 09 H	M. exilis	-25.8	-25.5	-4.5	0.4	-4.36	-5.3	198.209	140.49	8.57143	0	0
ORR 09 I	M. exilis	-26.2	-25.9	-4.39	0.4	-4.25	-5.2	287.101	219.083	5.71429	0	0
ORR 09 J	M. exilis	-25.8	-25.5	-4.6	0.4	-4.47	-5.4	198.209	140.49	8.57143	0	0
ORR 09 K	M. exilis	-25.3	-25	-4.71	0.4	-4.59	-5.5	105.775	58.7643	12.1429	0	0
ORR 09 L	M. exilis	-26	-25.7	-4.71	0.4	-4.59	-5.5	240.832	178.175	7.14286	0	0
ORR 09 M	M. exilis	-26	-25.7	-3.96	0.3	-3.8	-4.8	240.832	178.175	7.14286	0	0
ORR 09 N	M. exilis	-25.3	-25	-4.82	0.4	-4.7	-5.6	105.775	58.7643	12.1429	0	0
ORR 09 O	M. exilis	-25.6	-25.3	-4.39	0.4	-4.25	-5.2	158.946	105.775	10	0	0
ORR 09 P	M. exilis	-25.3	-25	-4.82	0.4	-4.7	-5.6	105.775	58.7643	12.1429	0	0
ORR 09 Q	M. exilis	-25.8	-25.5	-4.39	0.4	-4.25	-5.2	198.209	140.49	8.57143	0	0
ORR 09 R	M. exilis	-25.7	-25.4	-4.07	0.3	-3.91	-4.9	178.175	122.776	9.28571	0	0
ORR 09 S	M. exilis	-25.6	-25.3	-4.28	0.4	-4.14	-5.1	158.946	105.775	10	0	0
ORR 10	M. exilis	-28.8	-28.5	-3.96	0.3	-3.8	-4.8	1406.75	1209.02	0	0	0
ORR 11	M. exilis	-20.5	-20.2	-5.36	0.5	-5.26	-6.2	N/A	N/A	46.4286	35.3448	25
ORR 12 (Mean)	M. exilis	-26.6	-26.3	-3.42	0.3	-3.24	-4.2	391.854	311.7	2.85714	0	0
ORR 12 A	M. exilis	-26.9	-26.6	-2.35	0.2	-2.12	-3.1	482.511	391.854	0.714286	0	0
ORR 12 B	M. exilis	-26.6	-26.3	-3.1	0.3	-2.9	-3.9	391.854	311.7	2.85714	0	0
ORR 12 C	M. exilis	-26.5	-26.2	-3.85	0.3	-3.69	-4.7	364.032	287.101	3.57143	0	0
ORR 12 D	M. exilis	-26.4	-26.1	-4.28	0.4	-4.14	-5.1	337.329	263.492	4.28571	0	0
ORR 12 E	M. exilis	-26.5	-26.2	-3.1	0.3	-2.9	-3.9	364.032	287.101	3.57143	0	0
ORR 12 F	M. exilis	-26.7	-26.4	-2.45	0.2	-2.23	-3.3	420.841	337.329	2.14286	0	0
ORR 12 G	M. exilis	-26.6	-26.3	-2.78	0.2	-2.57	-3.6	391.854	311.7	2.85714	0	0
ORR 12 H	M. exilis	-26.6	-26.3	-4.17	0.3	-4.03	-5	391.854	311.7	2.85714	0	0
ORR 12 I	M. exilis	-26.4	-26.1	-4.5	0.4	-4.36	-5.3	337.329	263.492	4.28571	0	0
ORR 12 J	M. exilis	-26.8	-26.5	-4.07	0.3	-3.91	-4.9	451.043	364.032	1.42857	0	0
ORR 13	M. exilis	-27.5	-27.2	-4.93	0.4	-4.81	-5.7	701.018	585.047	0	0	0
ORR 14 (Mean)	M. exilis	-26.6	-26.3	-3.53	0.3	-3.35	-4.3	391.854	311.7	2.85714	0	0
ORR 14 A	M. exilis	-26.4	-26.1	-3.21	0.3	-3.02	-4	337.329	263.492	4.28571	0	0
ORR 14 B	M. exilis	-26.6	-26.3	-3.85	0.3	-3.69	-4.7	391.854	311.7	2.85714	0	0
ORR 14 C	M. exilis	-26.5	-26.2	-3.21	0.3	-3.02	-4	364.032	287.101	3.57143	0	0
ORR 14 D	M. exilis	-26.3	-26	-3.85	0.3	-3.69	-4.7	311.7	240.832	5	0	0
ORR 14 E	M. exilis	-26.6	-26.3	-4.17	0.3	-4.03	-5	391.854	311.7	2.85714	0	0
ORR 14 F	M. exilis	-26.8	-26.5	-3.85	0.3	-3.69	-4.7	451.043	364.032	1.42857	0	0
ORR 14 G	M. exilis	-26.6	-26.3	-2.56	0.2	-2.34	-3.4	391.854	311.7	2.85714	0	0
ORR 14 H	M. exilis	-26.6	-26.3	-3.96	0.3	-3.8	-4.8	391.854	311.7	2.85714	0	0
ORR 14 I	M. exilis	-26.7	-26.4	-3.74	0.3	-3.58	-4.5	420.841	337.329	2.14286	0	0
ORR 14 J	M. exilis	-26.5	-26.2	-2.56	0.2	-2.34	-3.4	364.032	287.101	3.57143	0	0
[1] Using a basic mixing model for diet (1) assuming only two end members (C3 and C4 plants), one (the whole diet) minus fC4 (the fraction of C4) can be substitued for fC3 (the fraction of C3 plants in the diet) (2). Then, the fraction of C4 plants in the diet can be determined by solving for fC4 (3). This can then be converted into a percentage by multiplying the fraction by 100 (4).
			fC3 × δ13CC3 + fC4 × δ13CC4 = δ13Cdiet					(1)
			fC4 × δ13CC4 + (1 − fC4) × δ13CC3 = δ13Cdiet					(2)
			fC4 = (δ13Cdiet − δ13CC3) ÷ (δ13CC4 − δ13CC3)					(3)
			fC4 × 100 = %C4					(4)
For typical estimated C4 (Column I), the mean value of −27.0‰ is used for δ13CC3 and the mean value of −13.0‰ is used for δ13CC4.
For low end estimated C4 (Column J), a C3 threshold value of −24.6‰ (as discussed in this paper for MAP estimates) is used for δ13CC3 and the mean value of −13.0‰ is used for δ13CC4.
For minimum estimated C4 (Column K), a lower end value of −23.0‰ is used for δ13CC3 and the mean value of −13.0‰ is used for δ13CC4.
Any final percentage below zero was corrected to zero.
