# Supplementary material for: Diets and environments of late pleistocene pygmy and Columbian mammoths: Isotopic evidence from Southern California
Source: PLoS One. 2026 Jan 7;21(1):e0338674. doi: 10.1371/journal.pone.0338674 (PMC12779040; doi:10.1371/journal.pone.0338674)
Supplement: S4 Table — (XLSX) [file pone.0338674.s006.xlsx]

## Sheet: S4 Table
S4 Table. Relative abundances of various plant groups present in the pollen record and their modern equivalent δ13C values
Relative abundance (%) [1]	Habit	Family	Genus	Species [2]	Reported min δ13C	Reported max δ13C	Reported mean δ13C	Reference	Ref approx. δ13Catm (‰ vs. V-PDB)	Meq δ13Catm (‰ vs. V-PDB)	Min δ13Cmeq	Max δ13Cmeq	Average δ13Cmeq	Photosynthetic Pathway
					(‰ vs. V-PDB)	(‰ vs. V-PDB)	(‰ vs. V-PDB)		(Keeling et al., 2001; Rubino et al., 2013)	(avg. for 1990-2000, Keeling et al., 2001)	(‰ vs. V-PDB) [3]	(‰ vs. V-PDB) [3]	(‰ vs. V-PDB) [3]
Over 15%	Herb	Amaranthaceae	Alternanthera	Alternanthera brasiliana (L.) Kuntze	-28.15	-27.61	-27.88	Marchese et al., 2006 (collection date 2004)	-8.19083	-7.91595	-27.8751	-27.3351	-27.6051	C3
Over 15%	Herb	Amaranthaceae	Beta	Beta vulgaris L.	N/A	N/A	-30.1	Smith and Epstein, 1971 (collection date unkown, assumed c.1965-1970)	-7.27763	-7.91595	N/A	N/A	-30.7383	C3
Over 15%	Shrub	Amaranthaceae	Pfaffia	Pfaffia glomerata (Spreng.) Pedersen	-30.31	-24.79	-27.55	Marchese et al., 2006 (collection date 2004)	-8.19083	-7.91595	-30.0351	-24.5151	-27.2751	C3
Over 15%	Herb	Amaranthaceae	Salicornia	Salicornia bigelovii Torr.	N/A	N/A	-25.2	Smith and Epstein, 1971 (collection date unkown, assumed c.1965-1970)	-7.27763	-7.91595	N/A	N/A	-25.8383	C3
Over 15%	Shrub	Amaranthaceae	Suaeda	Suaeda fruticosa (L.) Forsk.	N/A	N/A	-26.5	Smith and Epstein, 1971 (collection date unkown, assumed c.1965-1970)	-7.27763	-7.91595	N/A	N/A	-27.1383	C3
Over 15%	Herb	Amaranthaceae	Amaranthus	Amaranthus cannabinus	N/A	N/A	-15.4	Smith and Epstein, 1971 (collection date unkown, assumed c.1965-1970)	-7.27763	-7.91595	N/A	N/A	-16.0383	C4
Over 15%	Herb	Amaranthaceae	Amaranthus	Amaranthus cannabinus	-14.4	-12.9	-13.7	Sage et al., 2007 (collection date unkown, assumed c.1992-2003)	-7.97715	-7.91595	-14.3388	-12.8388	-13.6388	C4
Over 15%	Shrub	Amaranthaceae	Atriplex	Atriplex canescens ssp. canescens (Pursh) Nutt.	N/A	N/A	-18	Smith and Epstein, 1971 (collection date unkown, assumed c.1965-1970)	-7.27763	-7.91595	N/A	N/A	-18.6383	C4
Over 15%	Shrub	Amaranthaceae	Atriplex	Atriplex canescens ssp. linearis (Pursh) Nutt.	N/A	N/A	-12.6	Smith and Epstein, 1971 (collection date unkown, assumed c.1965-1970)	-7.27763	-7.91595	N/A	N/A	-13.2383	C4
Over 15%	Shrub	Amaranthaceae	Atriplex	Atriplex halimus L.	N/A	N/A	-17.1	Smith and Epstein, 1971 (collection date unkown, assumed c.1965-1970)	-7.27763	-7.91595	N/A	N/A	-17.7383	C4
Over 15%	Shrub	Amaranthaceae	Atriplex	Atriplex lentiformis ssp. brewerii Hall and Clements	N/A	N/A	-16.4	Smith and Epstein, 1971 (collection date unkown, assumed c.1965-1970)	-7.27763	-7.91595	N/A	N/A	-17.0383	C4
Over 15%	Shrub	Amaranthaceae	Atriplex	Atriplex nuimmularia Lindl.	N/A	N/A	-16.7	Smith and Epstein, 1971 (collection date unkown, assumed c.1965-1970)	-7.27763	-7.91595	N/A	N/A	-17.3383	C4
Over 15%	Shrub	Amaranthaceae	Atriplex	Atriplex polycarpa S. Wats.	N/A	N/A	-17.6	Smith and Epstein, 1971 (collection date unkown, assumed c.1965-1970)	-7.27763	-7.91595	N/A	N/A	-18.2383	C4
Over 15%	Shrub	Amaranthaceae	Atriplex	Atriplex semibaccata R. Br.	N/A	N/A	-18.3	Smith and Epstein, 1971 (collection date unkown, assumed c.1965-1970)	-7.27763	-7.91595	N/A	N/A	-18.9383	C4
Over 15%	Shrub	Amaranthaceae	Atriplex	Atriplex vesicaria (Benth.) Heward	N/A	N/A	-15.1	Smith and Epstein, 1971 (collection date unkown, assumed c.1965-1970)	-7.27763	-7.91595	N/A	N/A	-15.7383	C4
Over 15%	Herb	Amaranthaceae	Bassia	Bassia scoparia (L.) A.J. Scott	-14.8	-14	-14.4	Smith and Epstein, 1971 (collection date unkown, assumed c.1965-1970)	-7.27763	-7.91595	-15.4383	-14.6383	-15.0383	C4
Over 15%	Herb	Asteraceae	Achillea	Achillea borealis Bong.	N/A	N/A	-34.3	Smith and Epstein, 1971 (collection date unkown, assumed c.1965-1970)	-7.27763	-7.91595	N/A	N/A	-34.9383	C3
Over 15%	Herb	Asteraceae	Achillea	Achillea lanulosa Nutt.	N/A	N/A	-31.6	Smith and Epstein, 1971 (collection date unkown, assumed c.1965-1970)	-7.27763	-7.91595	N/A	N/A	-32.2383	C3
Over 15%	Herb	Asteraceae	Achillea	Achillea millefolium L.	-30.53	-27.41	-28.97	Marchese et al., 2006 (collection date 2004)	-8.19083	-7.91595	-30.2551	-27.1351	-28.6951	C3
Over 15%	Herb	Asteraceae	Achillea	Achillea tomentosa L.	N/A	N/A	-27.6	Smith and Epstein, 1971 (collection date unkown, assumed c.1965-1970)	-7.27763	-7.91595	N/A	N/A	-28.2383	C3
Over 15%	Herb	Asteraceae	Achillea	Achillea tomentosa L.	N/A	N/A	-27.6	Smith and Epstein, 1971 (collection date unkown, assumed c.1965-1970)	-7.27763	-7.91595	N/A	N/A	-28.2383	C3
Over 15%	Herb	Asteraceae	Ambrosia	Ambrosia psilostachya DC. (Cuman ragweed)	-29.1474	-29.0346	-29.09	Follett et al., 2020 (collection date 2007-2008)	-8.25917	-7.91595	-28.8042	-28.6914	-28.7468	C3
Over 15%	Herb	Asteraceae	Ambrosia	Ambrosia psilostachya DC. (western ragweed)	-28.388	-28.1393	-28.26	Follett et al., 2020 (collection date 2007-2008)	-8.25917	-7.91595	-28.0448	-27.7961	-27.9168	C3
Over 15%	Shrub	Asteraceae	Baccharis	Baccharis pilularis D.C.	N/A	N/A	-28.1	Smith and Epstein, 1971 (collection date unkown, assumed c.1965-1970)	-7.27763	-7.91595	N/A	N/A	-28.7383	C3
Over 15%	Shrub	Asteraceae	Baccharis	Baccharis pilularis D.C.	-28.1	-26.7	-27.7	Langellotto et al., 2006 (collection date 2002)	-8.08833	-7.91595	-27.9276	-26.5276	-27.5276	C3
Over 15%	Shrub	Asteraceae	Baccharis	Baccharis trimera Less.	-32.2	-31.24	-31.72	Marchese et al., 2006 (collection date 2004)	-8.19083	-7.91595	-31.9251	-30.9651	-31.4451	C3
Over 15%	Herb	Asteraceae	Helianthus	Helianthus annuus L.	N/A	N/A	-27.8	Smith and Epstein, 1971 (collection date unkown, assumed c.1965-1970)	-7.27763	-7.91595	N/A	N/A	-28.4383	C3
Over 15%	Herb	Asteraceae	Porophyllum	Porophyllum amplexicaule	N/A	N/A	-24.85	Hansen et al., 2016 (collection date unkown, assumed c.2010-2016)	-8.39512	-7.91595	N/A	N/A	-24.3708	C3
Over 15%	Herb	Asteraceae	Porophyllum	Porophyllum angustissimum	N/A	N/A	-28.05	Hansen et al., 2016 (collection date unkown, assumed c.2010-2016)	-8.39512	-7.91595	N/A	N/A	-27.5708	C3
Over 15%	Herb	Asteraceae	Porophyllum	Porophyllum calcicola	N/A	N/A	-28.9	Hansen et al., 2016 (collection date unkown, assumed c.2010-2016)	-8.39512	-7.91595	N/A	N/A	-28.4208	C3
Over 15%	Herb	Asteraceae	Porophyllum	Porophyllum cf. ruderale	N/A	N/A	-30.6	Hansen et al., 2016 (collection date unkown, assumed c.2010-2016)	-8.39512	-7.91595	N/A	N/A	-30.1208	C3
Over 15%	Herb	Asteraceae	Porophyllum	Porophyllum coloratum var. coloratum	N/A	N/A	-25.5	Hansen et al., 2016 (collection date unkown, assumed c.2010-2016)	-8.39512	-7.91595	N/A	N/A	-25.0208	C3
Over 15%	Herb	Asteraceae	Porophyllum	Porophyllum coloratum var. obtusifolium	N/A	N/A	-29	Hansen et al., 2016 (collection date unkown, assumed c.2010-2016)	-8.39512	-7.91595	N/A	N/A	-28.5208	C3
Over 15%	Herb	Asteraceae	Porophyllum	Porophyllum filiforme	N/A	N/A	-25.95	Hansen et al., 2016 (collection date unkown, assumed c.2010-2016)	-8.39512	-7.91595	N/A	N/A	-25.4708	C3
Over 15%	Herb	Asteraceae	Porophyllum	Porophyllum greggii	N/A	N/A	-27.8	Hansen et al., 2016 (collection date unkown, assumed c.2010-2016)	-8.39512	-7.91595	N/A	N/A	-27.3208	C3
Over 15%	Herb	Asteraceae	Porophyllum	Porophyllum lanceolatum	N/A	N/A	-29.5	Hansen et al., 2016 (collection date unkown, assumed c.2010-2016)	-8.39512	-7.91595	N/A	N/A	-29.0208	C3
Over 15%	Herb	Asteraceae	Porophyllum	Porophyllum leiocarpum	N/A	N/A	-28.43	Hansen et al., 2016 (collection date unkown, assumed c.2010-2016)	-8.39512	-7.91595	N/A	N/A	-27.9508	C3
Over 15%	Herb	Asteraceae	Porophyllum	Porophyllum linaria	N/A	N/A	-28.75	Hansen et al., 2016 (collection date unkown, assumed c.2010-2016)	-8.39512	-7.91595	N/A	N/A	-28.2708	C3
Over 15%	Herb	Asteraceae	Porophyllum	Porophyllum lindenii	N/A	N/A	-29.15	Hansen et al., 2016 (collection date unkown, assumed c.2010-2016)	-8.39512	-7.91595	N/A	N/A	-28.6708	C3
Over 15%	Herb	Asteraceae	Porophyllum	Porophyllum linifolium	N/A	N/A	-29.3	Hansen et al., 2016 (collection date unkown, assumed c.2010-2016)	-8.39512	-7.91595	N/A	N/A	-28.8208	C3
Over 15%	Herb	Asteraceae	Porophyllum	Porophyllum macrocephalum	N/A	N/A	-30.65	Hansen et al., 2016 (collection date unkown, assumed c.2010-2016)	-8.39512	-7.91595	N/A	N/A	-30.1708	C3
Over 15%	Herb	Asteraceae	Porophyllum	Porophyllum maritimum	N/A	N/A	-27.2	Hansen et al., 2016 (collection date unkown, assumed c.2010-2016)	-8.39512	-7.91595	N/A	N/A	-26.7208	C3
Over 15%	Herb	Asteraceae	Porophyllum	Porophyllum pausodynum	N/A	N/A	-25.6	Hansen et al., 2016 (collection date unkown, assumed c.2010-2016)	-8.39512	-7.91595	N/A	N/A	-25.1208	C3
Over 15%	Herb	Asteraceae	Porophyllum	Porophyllum punctatum	N/A	N/A	-29.48	Hansen et al., 2016 (collection date unkown, assumed c.2010-2016)	-8.39512	-7.91595	N/A	N/A	-29.0008	C3
Over 15%	Herb	Asteraceae	Porophyllum	Porophyllum viridiflorum	N/A	N/A	-27.1	Hansen et al., 2016 (collection date unkown, assumed c.2010-2016)	-8.39512	-7.91595	N/A	N/A	-26.6208	C3
Over 15%	Herb	Asteraceae	Porophyllum	Porophyllum zimapanum	N/A	N/A	-26.75	Hansen et al., 2016 (collection date unkown, assumed c.2010-2016)	-8.39512	-7.91595	N/A	N/A	-26.2708	C3
Over 15%	Herb	Asteraceae	Tagetes	Tagetes erecta	N/A	N/A	-30.37	Hansen et al., 2016 (collection date unkown, assumed c.2010-2016)	-8.39512	-7.91595	N/A	N/A	-29.8908	C3
Over 15%	Herb	Asteraceae	Tanacetum	Tanacetum vulgare L.	-29.53	-29.11	-29.32	Marchese et al., 2006 (collection date 2004)	-8.19083	-7.91595	-29.2551	-28.8351	-29.0451	C3
Over 15%	Herb	Asteraceae	Pectis	Pectis amplifolia	N/A	N/A	-15	Hansen et al., 2016 (collection date unkown, assumed c.2010-2016)	-8.39512	-7.91595	N/A	N/A	-14.5208	C4
Over 15%	Herb	Asteraceae	Pectis	Pectis angustifolia var. angustifolia	N/A	N/A	-14.1	Hansen et al., 2016 (collection date unkown, assumed c.2010-2016)	-8.39512	-7.91595	N/A	N/A	-13.6208	C4
Over 15%	Herb	Asteraceae	Pectis	Pectis arida	N/A	N/A	-13.7	Hansen et al., 2016 (collection date unkown, assumed c.2010-2016)	-8.39512	-7.91595	N/A	N/A	-13.2208	C4
Over 15%	Herb	Asteraceae	Pectis	Pectis barberi	N/A	N/A	-13.41	Hansen et al., 2016 (collection date unkown, assumed c.2010-2016)	-8.39512	-7.91595	N/A	N/A	-12.9308	C4
Over 15%	Herb	Asteraceae	Pectis	Pectis bonplandiana	N/A	N/A	-15.3	Hansen et al., 2016 (collection date unkown, assumed c.2010-2016)	-8.39512	-7.91595	N/A	N/A	-14.8208	C4
Over 15%	Herb	Asteraceae	Pectis	Pectis brachycephala	N/A	N/A	-14.4	Hansen et al., 2016 (collection date unkown, assumed c.2010-2016)	-8.39512	-7.91595	N/A	N/A	-13.9208	C4
Over 15%	Herb	Asteraceae	Pectis	Pectis brevipedunculata	N/A	N/A	-13	Hansen et al., 2016 (collection date unkown, assumed c.2010-2016)	-8.39512	-7.91595	N/A	N/A	-12.5208	C4
Over 15%	Herb	Asteraceae	Pectis	Pectis cajamarcana	N/A	N/A	-14.4	Hansen et al., 2016 (collection date unkown, assumed c.2010-2016)	-8.39512	-7.91595	N/A	N/A	-13.9208	C4
Over 15%	Herb	Asteraceae	Pectis	Pectis cf. stenophylla var. rosei	N/A	N/A	-14.11	Hansen et al., 2016 (collection date unkown, assumed c.2010-2016)	-8.39512	-7.91595	N/A	N/A	-13.6308	C4
Over 15%	Herb	Asteraceae	Pectis	Pectis ciliaris	N/A	N/A	-11.79	Hansen et al., 2016 (collection date unkown, assumed c.2010-2016)	-8.39512	-7.91595	N/A	N/A	-11.3108	C4
Over 15%	Herb	Asteraceae	Pectis	Pectis coulteri	N/A	N/A	-13.51	Hansen et al., 2016 (collection date unkown, assumed c.2010-2016)	-8.39512	-7.91595	N/A	N/A	-13.0308	C4
Over 15%	Herb	Asteraceae	Pectis	Pectis cubensis	N/A	N/A	-13.25	Hansen et al., 2016 (collection date unkown, assumed c.2010-2016)	-8.39512	-7.91595	N/A	N/A	-12.7708	C4
Over 15%	Herb	Asteraceae	Pectis	Pectis cylindrica	N/A	N/A	-15.6	Hansen et al., 2016 (collection date unkown, assumed c.2010-2016)	-8.39512	-7.91595	N/A	N/A	-15.1208	C4
Over 15%	Herb	Asteraceae	Pectis	Pectis decemcarinata	N/A	N/A	-14.47	Hansen et al., 2016 (collection date unkown, assumed c.2010-2016)	-8.39512	-7.91595	N/A	N/A	-13.9908	C4
Over 15%	Herb	Asteraceae	Pectis	Pectis diffusa	N/A	N/A	-12.15	Hansen et al., 2016 (collection date unkown, assumed c.2010-2016)	-8.39512	-7.91595	N/A	N/A	-11.6708	C4
Over 15%	Herb	Asteraceae	Pectis	Pectis elongata var. fasciduliflora	N/A	N/A	-13.1	Hansen et al., 2016 (collection date unkown, assumed c.2010-2016)	-8.39512	-7.91595	N/A	N/A	-12.6208	C4
Over 15%	Herb	Asteraceae	Pectis	Pectis elongata var. floribunda	N/A	N/A	-13.03	Hansen et al., 2016 (collection date unkown, assumed c.2010-2016)	-8.39512	-7.91595	N/A	N/A	-12.5508	C4
Over 15%	Herb	Asteraceae	Pectis	Pectis elongata var. oerstediana	N/A	N/A	-12.8	Hansen et al., 2016 (collection date unkown, assumed c.2010-2016)	-8.39512	-7.91595	N/A	N/A	-12.3208	C4
Over 15%	Herb	Asteraceae	Pectis	Pectis ericifolia	N/A	N/A	-12	Hansen et al., 2016 (collection date unkown, assumed c.2010-2016)	-8.39512	-7.91595	N/A	N/A	-11.5208	C4
Over 15%	Herb	Asteraceae	Pectis	Pectis exilis	N/A	N/A	-13.93	Hansen et al., 2016 (collection date unkown, assumed c.2010-2016)	-8.39512	-7.91595	N/A	N/A	-13.4508	C4
Over 15%	Herb	Asteraceae	Pectis	Pectis exserta	N/A	N/A	-12.96	Hansen et al., 2016 (collection date unkown, assumed c.2010-2016)	-8.39512	-7.91595	N/A	N/A	-12.4808	C4
Over 15%	Herb	Asteraceae	Pectis	Pectis gardneri	N/A	N/A	-12.8	Hansen et al., 2016 (collection date unkown, assumed c.2010-2016)	-8.39512	-7.91595	N/A	N/A	-12.3208	C4
Over 15%	Herb	Asteraceae	Pectis	Pectis glaucescens	N/A	N/A	-12.85	Hansen et al., 2016 (collection date unkown, assumed c.2010-2016)	-8.39512	-7.91595	N/A	N/A	-12.3708	C4
Over 15%	Herb	Asteraceae	Pectis	Pectis graveolens	N/A	N/A	-13.9	Hansen et al., 2016 (collection date unkown, assumed c.2010-2016)	-8.39512	-7.91595	N/A	N/A	-13.4208	C4
Over 15%	Herb	Asteraceae	Pectis	Pectis haenkeana	N/A	N/A	-15.1	Hansen et al., 2016 (collection date unkown, assumed c.2010-2016)	-8.39512	-7.91595	N/A	N/A	-14.6208	C4
Over 15%	Herb	Asteraceae	Pectis	Pectis holochaeta var. cana	N/A	N/A	-12.55	Hansen et al., 2016 (collection date unkown, assumed c.2010-2016)	-8.39512	-7.91595	N/A	N/A	-12.0708	C4
Over 15%	Herb	Asteraceae	Pectis	Pectis imberbis	N/A	N/A	-14.25	Hansen et al., 2016 (collection date unkown, assumed c.2010-2016)	-8.39512	-7.91595	N/A	N/A	-13.7708	C4
Over 15%	Herb	Asteraceae	Pectis	Pectis leavenworthii	N/A	N/A	-13.43	Hansen et al., 2016 (collection date unkown, assumed c.2010-2016)	-8.39512	-7.91595	N/A	N/A	-12.9508	C4
Over 15%	Herb	Asteraceae	Pectis	Pectis leonis	N/A	N/A	-12.05	Hansen et al., 2016 (collection date unkown, assumed c.2010-2016)	-8.39512	-7.91595	N/A	N/A	-11.5708	C4
Over 15%	Herb	Asteraceae	Pectis	Pectis liebmannii	N/A	N/A	-15.98	Hansen et al., 2016 (collection date unkown, assumed c.2010-2016)	-8.39512	-7.91595	N/A	N/A	-15.5008	C4
Over 15%	Herb	Asteraceae	Pectis	Pectis linearifolia	N/A	N/A	-12.63	Hansen et al., 2016 (collection date unkown, assumed c.2010-2016)	-8.39512	-7.91595	N/A	N/A	-12.1508	C4
Over 15%	Herb	Asteraceae	Pectis	Pectis linearis	N/A	N/A	-11.66	Hansen et al., 2016 (collection date unkown, assumed c.2010-2016)	-8.39512	-7.91595	N/A	N/A	-11.1808	C4
Over 15%	Herb	Asteraceae	Pectis	Pectis linifolia var. linifolia	N/A	N/A	-11.6	Hansen et al., 2016 (collection date unkown, assumed c.2010-2016)	-8.39512	-7.91595	N/A	N/A	-11.1208	C4
Over 15%	Herb	Asteraceae	Pectis	Pectis longipes	N/A	N/A	-12.85	Hansen et al., 2016 (collection date unkown, assumed c.2010-2016)	-8.39512	-7.91595	N/A	N/A	-12.3708	C4
Over 15%	Herb	Asteraceae	Pectis	Pectis luckoviae	N/A	N/A	-14.24	Hansen et al., 2016 (collection date unkown, assumed c.2010-2016)	-8.39512	-7.91595	N/A	N/A	-13.7608	C4
Over 15%	Herb	Asteraceae	Pectis	Pectis monocephala	N/A	N/A	-11.3	Hansen et al., 2016 (collection date unkown, assumed c.2010-2016)	-8.39512	-7.91595	N/A	N/A	-10.8208	C4
Over 15%	Herb	Asteraceae	Pectis	Pectis multiceps	N/A	N/A	-13.4	Hansen et al., 2016 (collection date unkown, assumed c.2010-2016)	-8.39512	-7.91595	N/A	N/A	-12.9208	C4
Over 15%	Herb	Asteraceae	Pectis	Pectis multiflosculosa	N/A	N/A	-11.9	Hansen et al., 2016 (collection date unkown, assumed c.2010-2016)	-8.39512	-7.91595	N/A	N/A	-11.4208	C4
Over 15%	Herb	Asteraceae	Pectis	Pectis odorata	N/A	N/A	-13	Hansen et al., 2016 (collection date unkown, assumed c.2010-2016)	-8.39512	-7.91595	N/A	N/A	-12.5208	C4
Over 15%	Herb	Asteraceae	Pectis	Pectis oligocephala	N/A	N/A	-13.24	Hansen et al., 2016 (collection date unkown, assumed c.2010-2016)	-8.39512	-7.91595	N/A	N/A	-12.7608	C4
Over 15%	Herb	Asteraceae	Pectis	Pectis peruviana	N/A	N/A	-13.65	Hansen et al., 2016 (collection date unkown, assumed c.2010-2016)	-8.39512	-7.91595	N/A	N/A	-13.1708	C4
Over 15%	Herb	Asteraceae	Pectis	Pectis portoricensis	N/A	N/A	-14.15	Hansen et al., 2016 (collection date unkown, assumed c.2010-2016)	-8.39512	-7.91595	N/A	N/A	-13.6708	C4
Over 15%	Herb	Asteraceae	Pectis	Pectis pringlei	N/A	N/A	-13.45	Hansen et al., 2016 (collection date unkown, assumed c.2010-2016)	-8.39512	-7.91595	N/A	N/A	-12.9708	C4
Over 15%	Herb	Asteraceae	Pectis	Pectis propetes	N/A	N/A	-13.7	Hansen et al., 2016 (collection date unkown, assumed c.2010-2016)	-8.39512	-7.91595	N/A	N/A	-13.2208	C4
Over 15%	Herb	Asteraceae	Pectis	Pectis pumila	N/A	N/A	-13.97	Hansen et al., 2016 (collection date unkown, assumed c.2010-2016)	-8.39512	-7.91595	N/A	N/A	-13.4908	C4
Over 15%	Herb	Asteraceae	Pectis	Pectis purpurea	N/A	N/A	-15.39	Hansen et al., 2016 (collection date unkown, assumed c.2010-2016)	-8.39512	-7.91595	N/A	N/A	-14.9108	C4
Over 15%	Herb	Asteraceae	Pectis	Pectis pusilla	N/A	N/A	-13.5	Hansen et al., 2016 (collection date unkown, assumed c.2010-2016)	-8.39512	-7.91595	N/A	N/A	-13.0208	C4
Over 15%	Herb	Asteraceae	Pectis	Pectis pygmaea	N/A	N/A	-11.9	Hansen et al., 2016 (collection date unkown, assumed c.2010-2016)	-8.39512	-7.91595	N/A	N/A	-11.4208	C4
Over 15%	Herb	Asteraceae	Pectis	Pectis rusbyi	N/A	N/A	-14.35	Hansen et al., 2016 (collection date unkown, assumed c.2010-2016)	-8.39512	-7.91595	N/A	N/A	-13.8708	C4
Over 15%	Herb	Asteraceae	Pectis	Pectis saturejoides	N/A	N/A	-12.65	Hansen et al., 2016 (collection date unkown, assumed c.2010-2016)	-8.39512	-7.91595	N/A	N/A	-12.1708	C4
Over 15%	Herb	Asteraceae	Pectis	Pectis sessiliflora	N/A	N/A	-13.8	Hansen et al., 2016 (collection date unkown, assumed c.2010-2016)	-8.39512	-7.91595	N/A	N/A	-13.3208	C4
Over 15%	Herb	Asteraceae	Pectis	Pectis sinaloensis	N/A	N/A	-13.1	Hansen et al., 2016 (collection date unkown, assumed c.2010-2016)	-8.39512	-7.91595	N/A	N/A	-12.6208	C4
Over 15%	Herb	Asteraceae	Pectis	Pectis stella	N/A	N/A	-13.45	Hansen et al., 2016 (collection date unkown, assumed c.2010-2016)	-8.39512	-7.91595	N/A	N/A	-12.9708	C4
Over 15%	Herb	Asteraceae	Pectis	Pectis stenophylla var. stenophylla	N/A	N/A	-13.71	Hansen et al., 2016 (collection date unkown, assumed c.2010-2016)	-8.39512	-7.91595	N/A	N/A	-13.2308	C4
Over 15%	Herb	Asteraceae	Pectis	Pectis subsquarrosa	N/A	N/A	-12.5	Hansen et al., 2016 (collection date unkown, assumed c.2010-2016)	-8.39512	-7.91595	N/A	N/A	-12.0208	C4
Over 15%	Herb	Asteraceae	Pectis	Pectis substriata	N/A	N/A	-13.85	Hansen et al., 2016 (collection date unkown, assumed c.2010-2016)	-8.39512	-7.91595	N/A	N/A	-13.3708	C4
Over 15%	Herb	Asteraceae	Pectis	Pectis tenuicaulis	N/A	N/A	-11.9	Hansen et al., 2016 (collection date unkown, assumed c.2010-2016)	-8.39512	-7.91595	N/A	N/A	-11.4208	C4
Over 15%	Herb	Asteraceae	Pectis	Pectis tenuifolia	N/A	N/A	-14.1	Hansen et al., 2016 (collection date unkown, assumed c.2010-2016)	-8.39512	-7.91595	N/A	N/A	-13.6208	C4
Over 15%	Herb	Asteraceae	Pectis	Pectis uniaristata var. uniaristata	N/A	N/A	-12.91	Hansen et al., 2016 (collection date unkown, assumed c.2010-2016)	-8.39512	-7.91595	N/A	N/A	-12.4308	C4
Over 15%	Herb	Asteraceae	Pectis	Pectis vandevenderi	N/A	N/A	-15.15	Hansen et al., 2016 (collection date unkown, assumed c.2010-2016)	-8.39512	-7.91595	N/A	N/A	-14.6708	C4
Over 15%	Herb	Asteraceae	Pectis	Pectis vollmeri	N/A	N/A	-14.95	Hansen et al., 2016 (collection date unkown, assumed c.2010-2016)	-8.39512	-7.91595	N/A	N/A	-14.4708	C4
Over 15%	Tree	Cupressaceae	Calocedrus	Calocedrus decurrens	-27.92	-24.69	-25.8644	Reed and Hood, 2021 (data: 1990-2000)	-7.91595	-7.91595	-27.92	-24.69	-25.8644	C3
Over 15%	Tree	Cupressaceae	Cupressus	Cupressus sempervirens L.	N/A	N/A	-29.7	Smith and Epstein, 1971 (collection date unkown, assumed c.1965-1970)	-7.27763	-7.91595	N/A	N/A	-30.3383	C3
Over 15%	Tree	Cupressaceae	Fitzroya	Fitzroya cupressoides	-23.45	-22.13	-22.8604	Lavergne et al., 2017; 2018 (data: 1990-2000)	-7.91595	-7.91595	-23.45	-22.13	-22.8604	C3
Over 15%	Tree	Cupressaceae	Juniperus	Juniperus excelsa	-20.52	-19	-19.7398	Treydte et al., 2009 (data: 1990-1998)	-7.88738	-7.91595	-20.5486	-19.0286	-19.7683	C3
Over 15%	Tree	Cupressaceae	Juniperus	Juniperus procera Hochst. ex Endl.	-25.02	-20.6	-23.0923	Wils et al., 2016 (data: 1990-2000)	-7.91595	-7.91595	-25.02	-20.6	-23.0923	C3
Over 15%	Tree	Cupressaceae	Juniperus	Juniperus turkestanica	-20.4	-19.44	-19.84	Treydte et al., 2009 (data: 1990-1998)	-7.88738	-7.91595	-20.4286	-19.4686	-19.8686	C3
Over 15%	Graminoid	Cyperaceae	Carex	Carex sp.	N/A	N/A	-11.5	Smith and Epstein, 1971 (collection date unkown, assumed c.1965-1970)	-7.27763	-7.91595	N/A	N/A	-12.1383	C4
Over 15%	Graminoid	Cyperaceae	Carex	Carex sp.	-27.6	-24.2	-25.9	Zhou et al., 2022 (collection date 2015)	-8.44	-7.92	-27.08	-23.68	-25.38	C3
Over 15%	Graminoid	Cyperaceae	Cyperus	Cyperus setigerus Torr. & Hook	-13.3502	-12.9347	-13.1425	Follett et al., 2020 (collection date 2007-2008)	-8.25917	-7.91595	-13.007	-12.5915	-12.7992	C4
Over 15%	Graminoid	Cyperaceae	Cyperus	Cyperus sp.	N/A	N/A	-15.9	Smith and Epstein, 1971 (collection date unkown, assumed c.1965-1970)	-7.27763	-7.91595	N/A	N/A	-16.5383	C4
Over 15%	Tree	Fagaceae	Quercus	Quercus alba L.	-27.7521	-23.2368	-25.5962	Maxwell et al., 2019 (data: 1990-2000)	-7.91595	-7.91595	-27.7521	-23.2368	-25.5962	C3
Over 15%	Tree	Fagaceae	Quercus	Quercus engelmannii Greene	N/A	N/A	-28.9	Smith and Epstein, 1971 (collection date unkown, assumed c.1965-1970)	-7.27763	-7.91595	N/A	N/A	-29.5383	C3
Over 15%	Tree	Fagaceae	Quercus	Quercus palustris Cockerell	N/A	N/A	-26.5	Smith and Epstein, 1971 (collection date unkown, assumed c.1965-1970)	-7.27763	-7.91595	N/A	N/A	-27.1383	C3
Over 15%	Tree	Fagaceae	Quercus	Quercus rubra L.	-25.2719	-23.7318	-24.4156	Maxwell et al., 2019 (data: 1990-2000)	-7.91595	-7.91595	-25.2719	-23.7318	-24.4156	C3
Over 15%	Tree	Pinaceae	Pinus	Pinus halepenisis Mill.	N/A	N/A	-30.8	Smith and Epstein, 1971 (collection date unkown, assumed c.1965-1970)	-7.27763	-7.91595	N/A	N/A	-31.4383	C3
Over 15%	Tree	Pinaceae	Pinus	Pinus jeffreyi	-22.97	-22.22	-22.595	DeLucia and Schlesinger, 1991 (collected 1987)	-7.70833	-7.91595	-23.1776	-22.4276	-22.8026	C3
Over 15%	Tree	Pinaceae	Pinus	Pinus longaeva	-21.81	-20.94	-21.4827	Bale et al., 2011 (data: 1990-2000, raw)	-7.91595	-7.91595	-21.81	-20.94	-21.4827	C3
Over 15%	Tree	Pinaceae	Pinus	Pinus monophylla	-23.31	-21.26	-22.3076	Reed and Hood, 2021 (data: 1990-2000)	-7.91595	-7.91595	-23.31	-21.26	-22.3076	C3
Over 15%	Tree	Pinaceae	Pinus	Pinus pinaster	-27.56	-26.72	-27.14	Correia et al., 2008 (collected 2003)	-8.16333	-7.91595	-27.3126	-26.4726	-26.8926	C3
Over 15%	Tree	Pinaceae	Pinus	Pinus ponderosa	-22.26	-21.55	-21.905	DeLucia and Schlesinger, 1991 (collected 1987)	-7.70833	-7.91595	-22.4676	-21.7576	-22.1126	C3
Over 15%	Tree	Pinaceae	Pinus	Pinus ponderosa	-26.2	-23.42	-24.5492	Reed and Hood, 2021 (data: 1990-2000)	-7.91595	-7.91595	-26.2	-23.42	-24.5492	C3
Over 15%	Tree	Pinaceae	Pinus	Pinus sylvestris	-27.64	-25.66	-26.5995	Helama et al., 2016 (data: 1990-2000)	-7.91595	-7.91595	-27.64	-25.66	-26.5995	C3
Over 15%	Tree	Pinaceae	Pinus	Pinus sylvestris	-24.96	-23.84	-24.4782	Young et al., 2012 (data: 1990-2000)	-7.91595	-7.91595	-24.96	-23.84	-24.4782	C3
Over 15%	Graminoid	Poaceae	Agropyron	Agropyron inztermedilmn (Host) Beauv.	N/A	N/A	-28.8	Smith and Epstein, 1971 (collection date unkown, assumed c.1965-1970)	-7.27763	-7.91595	N/A	N/A	-29.4383	C3
Over 15%	Graminoid	Poaceae	Agropyron	Agropyron spicatum Push Scribn. and Sm.	N/A	N/A	-27.1	Smith and Epstein, 1971 (collection date unkown, assumed c.1965-1970)	-7.27763	-7.91595	N/A	N/A	-27.7383	C3
Over 15%	Graminoid	Poaceae	Bambusa	Bambusa vulgaris Schrad.	N/A	N/A	-29.5	Smith and Epstein, 1971 (collection date unkown, assumed c.1965-1970)	-7.27763	-7.91595	N/A	N/A	-30.1383	C3
Over 15%	Graminoid	Poaceae	Bromus	Bromus tectorum L.	N/A	N/A	-28	Smith and Epstein, 1971 (collection date unkown, assumed c.1965-1970)	-7.27763	-7.91595	N/A	N/A	-28.6383	C3
Over 15%	Graminoid	Poaceae	Poa	Poa arachnifera Torr.	-26.1625	-25.8358	-25.9992	Follett et al., 2020 (collection date 2007-2008)	-8.25917	-7.91595	-25.8193	-25.4926	-25.6559	C3
Over 15%	Graminoid	Poaceae	Poa	Poa secunida J. Presl.	N/A	N/A	-28.2	Smith and Epstein, 1971 (collection date unkown, assumed c.1965-1970)	-7.27763	-7.91595	N/A	N/A	-28.8383	C3
Over 15%	Graminoid	Poaceae	Stipa	Stipa columbiana Macoun	N/A	N/A	-24.2	Smith and Epstein, 1971 (collection date unkown, assumed c.1965-1970)	-7.27763	-7.91595	N/A	N/A	-24.8383	C3
Over 15%	Graminoid	Poaceae	Triticum	Triticum aestivum L.	N/A	N/A	-23.7	Smith and Epstein, 1971 (collection date unkown, assumed c.1965-1970)	-7.27763	-7.91595	N/A	N/A	-24.3383	C3
Over 15%	Graminoid	Poaceae	Uniola	Uniola paniculata L.	N/A	N/A	-27.7	Smith and Epstein, 1971 (collection date unkown, assumed c.1965-1970)	-7.27763	-7.91595	N/A	N/A	-28.3383	C3
Over 15%	Graminoid	Poaceae	Cymbopogon	Cymbopogon citratus Stapf	N/A	N/A	-14.8	Smith and Epstein, 1971 (collection date unkown, assumed c.1965-1970)	-7.27763	-7.91595	N/A	N/A	-15.4383	C4
Over 15%	Graminoid	Poaceae	Cynodon	Cynodon dactylonz (L.) Pers.	N/A	N/A	-13.4	Smith and Epstein, 1971 (collection date unkown, assumed c.1965-1970)	-7.27763	-7.91595	N/A	N/A	-14.0383	C4
Over 15%	Graminoid	Poaceae	Distichlis	Distichlis spicata (L.) Greene	N/A	N/A	-14.7	Smith and Epstein, 1971 (collection date unkown, assumed c.1965-1970)	-7.27763	-7.91595	N/A	N/A	-15.3383	C4
Over 15%	Graminoid	Poaceae	Monanthochloe	Monanthochloe littoralis Engelm.	N/A	N/A	-15.3	Smith and Epstein, 1971 (collection date unkown, assumed c.1965-1970)	-7.27763	-7.91595	N/A	N/A	-15.9383	C4
Over 15%	Graminoid	Poaceae	Saccharum	Saccharum sp.	N/A	N/A	-13.9	Smith and Epstein, 1971 (collection date unkown, assumed c.1965-1970)	-7.27763	-7.91595	N/A	N/A	-14.5383	C4
Over 15%	Graminoid	Poaceae	Sorghastrum	Sorghastrum nutans (L.) Nash	-12.2918	-12.1466	-12.2192	Follett et al., 2020 (collection date 2007-2008)	-8.25917	-7.91595	-11.9486	-11.8034	-11.876	C4
Over 15%	Graminoid	Poaceae	Sorghum	Sorghum sp.	N/A	N/A	-14.4	Smith and Epstein, 1971 (collection date unkown, assumed c.1965-1970)	-7.27763	-7.91595	N/A	N/A	-15.0383	C4
Over 15%	Graminoid	Poaceae	Spartina	Spartina alterniflora Loisel.	N/A	N/A	-13.1	Smith and Epstein, 1971 (collection date unkown, assumed c.1965-1970)	-7.27763	-7.91595	N/A	N/A	-13.7383	C4
Over 15%	Graminoid	Poaceae	Stenotaphrum	Stenotaphrum secundatum (Walter) Kuntze	N/A	N/A	-15.7	Smith and Epstein, 1971 (collection date unkown, assumed c.1965-1970)	-7.27763	-7.91595	N/A	N/A	-16.3383	C4
Over 15%	Graminoid	Poaceae	Zea	Zea mays L.	N/A	N/A	-14	Smith and Epstein, 1971 (collection date unkown, assumed c.1965-1970)	-7.27763	-7.91595	N/A	N/A	-14.6383	C4
Over 15%	Herb	Typhaceae	Typha	Typha sp.	N/A	N/A	-27.6	Smith and Epstein, 1971 (collection date unkown, assumed c.1965-1970)	-7.27763	-7.91595	N/A	N/A	-28.2383	C3
Under 15%	Shrub	Asteraceae	Artemisia	Artemisia camphorata L.	-29.03	-28.49	-28.76	Marchese et al., 2006 (collection date 2004)	-8.19083	-7.91595	-28.7551	-28.2151	-28.4851	C3
Under 15%	Shrub	Asteraceae	Artemisia	Artemisia filifolia Torr.	-28.0783	-27.7864	-27.9323	Follett et al., 2020 (collection date 2007-2008)	-8.25917	-7.91595	-27.7351	-27.4432	-27.5891	C3
Under 15%	Shrub	Asteraceae	Artemisia	Artemisia pycnocephala D.C.	N/A	N/A	-24.2	Smith and Epstein, 1971 (collection date unkown, assumed c.1965-1970)	-7.27763	-7.91595	N/A	N/A	-24.8383	C3
Under 15%	Tree	Pinaceae	Abies	Abies concolor	-25.46	-23.98	-24.7692	Reed and Hood, 2021 (data: 1990-2000)	-7.91595	-7.91595	-25.46	-23.98	-24.7692	C3
Under 15%	Tree	Pinaceae	Picea	Picea glauca	-26.006	-19.352	-23.2149	Hudson et al., 2014 (thesis) (data: 1991-2000)	-7.91595	-7.91595	-26.006	-19.352	-23.2149	C3
Under 15%	Tree	Pinaceae	Picea	Picea glauca	-24.9613	-22.8235	-23.9345	Csank et al., 2016 (data: 1990-2000)	-7.91595	-7.91595	-24.9613	-22.8235	-23.9345	C3
Under 15%	Tree	Pinaceae	Picea	Picea mariana (Mill.) Britton, Sterns, & Poggenb.	-28.69	-22.97	-25.797	Sniderhan et al., 2021 (data: 1992-2001)	-7.94742	-7.91595	-28.6585	-22.9385	-25.7655	C3
Under 15%	Herb	Polygonaceae	Eriogonum	Eriogonum annuum Nutt.	-28.7232	-28.7103	-28.7168	Follett et al., 2020 (collection date 2007-2008)	-8.25917	-7.91595	-28.38	-28.3671	-28.3735	C3
[1] Relative abundances of plant groups (families and genera) are separated into over or under 15% of total biomass at any point in the pollen record investigated by Heusser (1998) and Heusser et al. (2015).
[2] Species from within the families/genera recorded in pollen records are included to give estimates of possible carbon isotope ratio ranges from fossil species. These specific extant species may or may not have been present at the study sites during the Pleistocene.
[3] Reported plant isotopic ranges are adjusted to modern atmospheric δ13C by applying a correction (1).
	δ13Cmeq = δ13Creported + (δ13Catm:modern − δ13Catm:study)				(1)
Where δ13Cmeq is the modern equivalent carbon isotope ratio value for vegetation, δ13Creported is the carbon isotope ratio value of plants reported by researchers, δ13Catm:modern us the carbon isotope ratio value of the atmosphere (avg. for 1990-2000, Keeling et al., 2001), and δ13Catm:study is the carbon isotope ratio value of the atmosphere during the time of the field work of the study reporti…
