# Supplementary material for: Diets and environments of late pleistocene pygmy and Columbian mammoths: Isotopic evidence from Southern California
Source: PLoS One. 2026 Jan 7;21(1):e0338674. doi: 10.1371/journal.pone.0338674 (PMC12779040; doi:10.1371/journal.pone.0338674)
Supplement: S5 Table — (XLSX) [file pone.0338674.s007.xlsx]

## Sheet: S5 Table
S5 Table. Minimum, maximum, and range of serial sample δ13C and δ18O values
Figure	Sample ID	Statistic	δ13Cenamel	δ18Oenamel	δ18Owater:meq
			(‰ vs V-PDB)	(‰ vs V-PDB)	(‰ vs V-SMOW)
6a	LACM/CIT 177	Min	-12.3	-4.3	-7
6a	LACM/CIT 177	Max	-11.2	-2.7	-5.3
6a	LACM/CIT 177	Range	1.1	1.6	1.7
6b	LACM/CIT 178	Min	-7.9	-4.6	-7.3
6b	LACM/CIT 178	Max	-5.8	-3.5	-6.2
6b	LACM/CIT 178	Range	2.1	1.1	1.1
6c	LACM/CIT 209	Min	-12.3	-3.5	-6.2
6c	LACM/CIT 209	Max	-11.7	-2.3	-4.9
6c	LACM/CIT 209	Range	0.6	1.2	1.3
6d	LACM/CIT 907	Min	-12.7	-4.4	-7.1
6d	LACM/CIT 907	Max	-11.5	-3.1	-5.7
6d	LACM/CIT 907	Range	1.2	1.3	1.4
6e	ORR 1	Min	-12.3	-3.9	-6.6
6e	ORR 1	Max	-11.8	-3.1	-5.7
6e	ORR 1	Range	0.5	0.8	0.9
6f	ORR 2	Min	-12.6	-3.8	-6.5
6f	ORR 2	Max	-12.2	-3	-5.6
6f	ORR 2	Range	0.4	0.8	0.9
6h	ORR 5	Min	-12.6	-1.8	-4.3
6h	ORR 5	Max	-11.9	0.4	-2
6h	ORR 5	Range	0.7	2.2	2.3
6i	ORR 6	Min	-12.9	-2	-4.5
6i	ORR 6	Max	-12	-0.9	-3.4
6i	ORR 6	Range	0.9	1.1	1.1
6j	ORR 9	Min	-11.2	-3	-5.6
6j	ORR 9	Max	-9.7	-1.9	-4.4
6j	ORR 9	Range	1.5	1.1	1.2
6k	ORR 12	Min	-11.9	-2.7	-5.3
6k	ORR 12	Max	-11.4	-0.7	-3.2
6k	ORR 12	Range	0.5	2	2.1
6l	ORR14	Min	-11.8	-2.4	-5
6l	ORR14	Max	-11.3	-0.9	-3.4
6l	ORR14	Range	0.5	1.5	1.6
7a	LACM HC 3804-R-8	Min	-11.1	-5.2	-8
7a	LACM HC 3804-R-8	Max	-8.7	-3.8	-6.5
7a	LACM HC 3804-R-8	Range	2.4	1.4	1.5
7b	LACM HC 3805-L-12	Min	-11.2	-6.7	-9.6
7b	LACM HC 3805-L-12	Max	-9	-4.4	-7.1
7b	LACM HC 3805-L-12	Range	2.2	2.3	2.5
7c	LACM HC 68183	Min	-11.1	-4.7	-7.5
7c	LACM HC 68183	Max	-9.5	-4.2	-6.9
7c	LACM HC 68183	Range	1.6	0.5	0.6
7d	LACM HC 68190	Min	-10.8	-3.8	-6.5
7d	LACM HC 68190	Max	-9.4	-2.3	-4.9
7d	LACM HC 68190	Range	1.4	1.5	1.6
7e	LACM HC 68575	Min	-10.1	-4.3	-7
7e	LACM HC 68575	Max	-6.8	-3.4	-6.1
7e	LACM HC 68575	Range	3.3	0.9	0.9
